# Supplementary material for: Differential Expression of miRNAs in the Respiratory Tree of the Sea Cucumber Apostichopus japonicus Under Hypoxia Stress
Source: G3 (Bethesda). 2017 Sep 15;7(11):3681–92. doi: 10.1534/g3.117.1129 (PMC5677170; doi:10.1534/g3.117.1129)
Supplement: Supplementary file 3 [file 3681TableS2.xlsx]

## Sheet: Sheet1
Table S2 Differentially expressed miRNAs predict target annotation
Transcript ID	Gene ID	Gene Annoation	miRNA ID	miRanda	Total	GO Term	KEGG pathways
CL1002.Contig2_All	CL1002.Contig2_All	-	Aja-let-7a-5p	1	2		ko04370(VEGF signaling pathway);ko04115(p53 signaling pathway)
CL10153.Contig2_All	CL10153.Contig2_All	-	Aja-let-7a-5p	1	2		ko04010(MAPK signaling pathway);ko04012(ErbB signaling pathway);ko04350(TGF-beta signaling pathway);ko04370(VEGF signaling pathway);ko04068(FoxO signaling pathway);ko04150(mTOR signaling pathway);ko04810(Regulation of actin cytoskeleton);ko04114(Oocyte meiosis);ko04510(Focal adhesion);ko04520(Adherens junction);ko04540(Gap junction);ko04620(Toll-like receptor signaling pathway);ko04621(NOD-like r…
CL10271.Contig2_All	CL10271.Contig2_All	Multiple myeloma tumor-associated protein 2 homolog OS=Rattus norvegicus GN=Mmtag2 PE=2 SV=2	Aja-let-7a-5p	1	2	GO:0003674(molecular_function);GO:0005575(cellular_component);GO:0008150(biological_process)
CL10752.Contig1_All	CL10752.Contig1_All	Protein FAM76A OS=Mus musculus GN=Fam76a PE=2 SV=1	Aja-let-7a-5p	1	2	GO:0004175(endopeptidase activity);GO:0005634(nucleus);GO:0016926(protein desumoylation);GO:0016929(SUMO-specific protease activity)
CL10752.Contig2_All	CL10752.Contig2_All	Protein FAM76B OS=Mus musculus GN=Fam76b PE=1 SV=1	Aja-let-7a-5p	1	2	GO:0004175(endopeptidase activity);GO:0005634(nucleus);GO:0016926(protein desumoylation);GO:0016929(SUMO-specific protease activity)
CL11531.Contig2_All	CL11531.Contig2_All	Putative oxidoreductase GLYR1 OS=Bos taurus GN=GLYR1 PE=2 SV=1	Aja-let-7a-5p	1	2	GO:0004616(phosphogluconate dehydrogenase );GO:0051287(NAD binding);GO:0055114(oxidation-reduction process)	ko00280(Valine,ko leucine and isoleucine degradation)
CL11661.Contig1_All	CL11661.Contig1_All	Fos-related antigen 2 OS=Mus musculus GN=Fosl2 PE=1 SV=2	Aja-let-7a-5p	1	2	GO:0000978(RNA polymerase II core promoter proximal region sequence-specific DNA binding);GO:0000982(transcription factor activity, RNA polymerase II core promoter proximal region sequence-specific binding);GO:0005634(nucleus)	ko04214(Apoptosis - fly)
CL11957.Contig1_All	CL11957.Contig1_All	Nuclear transcription factor Y subunit beta OS=Bos taurus GN=NFYB PE=2 SV=1	Aja-let-7a-5p	1	2	GO:0005634(nucleus);GO:0006355(regulation of transcription, DNA-templated);GO:0043565(sequence-specific DNA binding);GO:0046982(protein heterodimerization activity)	ko04612(Antigen processing and presentation);ko05152(Tuberculosis);ko05166(HTLV-I infection)
CL11957.Contig2_All	CL11957.Contig2_All	Nuclear transcription factor Y subunit beta OS=Petromyzon marinus GN=NFYB PE=2 SV=1	Aja-let-7a-5p	1	2	GO:0005634(nucleus);GO:0006355(regulation of transcription, DNA-templated);GO:0043565(sequence-specific DNA binding);GO:0046982(protein heterodimerization activity)	ko04612(Antigen processing and presentation);ko05152(Tuberculosis);ko05166(HTLV-I infection)
CL12561.Contig2_All	CL12561.Contig2_All	Hematopoietic prostaglandin D synthase OS=Homo sapiens GN=HPGDS PE=1 SV=3	Aja-let-7a-5p	1	2	GO:0000287(magnesium ion binding);GO:0004364(glutathione transferase activity);GO:0004667(prostaglandin-D synthase activity);GO:0005509(calcium ion binding);GO:0005515(protein binding);GO:0005737(cytoplasm);GO:0005829(cytosol);GO:0006693(prostaglandin metabolic process);GO:0007165(signal transduction);GO:0007626(locomotory behavior);GO:0019371(cyclooxygenase pathway);GO:0042803(protein homodimeri…	ko00590(Arachidonic acid metabolism);ko00480(Glutathione metabolism);ko00980(Metabolism of xenobiotics by cytochrome P450);ko00982(Drug metabolism - cytochrome P450)
CL12633.Contig1_All	CL12633.Contig1_All	General transcription factor IIH subunit 4 OS=Mus musculus GN=Gtf2h4 PE=1 SV=1	Aja-let-7a-5p	1	2	GO:0000439(core TFIIH complex);GO:0003690(double-stranded DNA binding);GO:0003700(transcription factor activity, sequence-specific DNA binding);GO:0005675(holo TFIIH complex);GO:0006289(nucleotide-excision repair);GO:0008353(RNA polymerase II carboxy-terminal domain kinase activity);GO:0070816(phosphorylation of RNA polymerase II C-terminal domain)	ko03022(Basal transcription factors);ko03420(Nucleotide excision repair)
CL1280.Contig1_All	CL1280.Contig1_All	Prefoldin subunit 4 OS=Bos taurus GN=PFDN4 PE=2 SV=1	Aja-let-7a-5p	1	2	GO:0005737(cytoplasm);GO:0006457(protein folding);GO:0016272(prefoldin complex);GO:0051087(chaperone binding)
CL12821.Contig2_All	CL12821.Contig2_All	Integrin alpha-V OS=Gallus gallus GN=ITGAV PE=2 SV=1	Aja-let-7a-5p	1	2	GO:0001656(metanephros development);GO:0005783(endoplasmic reticulum);GO:0005925(focal adhesion);GO:0007160(cell-matrix adhesion);GO:0007229(integrin-mediated signaling pathway);GO:0007613(memory);GO:0008305(integrin complex);GO:0009986(cell surface);GO:0030030(cell projection organization);GO:0030198(extracellular matrix organization);GO:0030511(positive regulation of transforming growth factor …	ko04512(ECM-receptor interaction)
CL1536.Contig1_All	CL1536.Contig1_All	Fizzy-related protein homolog OS=Mus musculus GN=Fzr1 PE=1 SV=1	Aja-let-7a-5p	1	2	GO:0005654(nucleoplasm);GO:0005680(anaphase-promoting complex);GO:0008284(positive regulation of cell proliferation);GO:0010997(anaphase-promoting complex binding);GO:0031145(anaphase-promoting complex-dependent catabolic process);GO:0031572(G2 DNA damage checkpoint);GO:0031965(nuclear membrane);GO:0040020(regulation of meiotic nuclear division);GO:0045732(positive regulation of protein catabolic…	ko04120(Ubiquitin mediated proteolysis)
CL1634.Contig1_All	CL1634.Contig1_All	E3 ubiquitin-protein ligase RING2-A OS=Xenopus laevis GN=rnf2-a PE=2 SV=1	Aja-let-7a-5p	1	2	GO:0000122(negative regulation of transcription from RNA polymerase II promoter);GO:0031519(PcG protein complex);GO:0035102(PRC1 complex);GO:0036353(histone H2A-K119 monoubiquitination);GO:0071339(MLL1 complex)
CL185.Contig2_All	CL185.Contig2_All	Vesicle-fusing ATPase OS=Cricetulus griseus GN=NSF PE=1 SV=1	Aja-let-7a-5p	1	2	GO:0005524(ATP binding);GO:0005795(Golgi stack);GO:0006891(intra-Golgi vesicle-mediated transport);GO:0016887(ATPase activity);GO:0043001(Golgi to plasma membrane protein transport);GO:0048211(Golgi vesicle docking)	ko04962(Vasopressin-regulated water reabsorption);ko04727(GABAergic synapse);ko04721(Synaptic vesicle cycle)
CL190.Contig3_All	CL190.Contig3_All	Serine/threonine-protein phosphatase 1 regulatory subunit 10 OS=Xenopus laevis GN=ppp1r10 PE=2 SV=1	Aja-let-7a-5p	1	2	GO:0003677(DNA binding);GO:0005634(nucleus);GO:0006351(transcription, DNA-templated);GO:0046872(metal ion binding)
CL1924.Contig3_All	CL1924.Contig3_All	Thioredoxin-like protein 4A OS=Homo sapiens GN=TXNL4A PE=1 SV=1	Aja-let-7a-5p	1	2	GO:0000245(spliceosomal complex assembly);GO:0005681(spliceosomal complex);GO:0005682(U5 snRNP);GO:0046540(U4/U6 x U5 tri-snRNP complex)	ko03040(Spliceosome)
CL1924.Contig4_All	CL1924.Contig4_All	Thioredoxin-like protein 4A OS=Homo sapiens GN=TXNL4A PE=1 SV=1	Aja-let-7a-5p	1	2	GO:0000245(spliceosomal complex assembly);GO:0005681(spliceosomal complex);GO:0005682(U5 snRNP);GO:0046540(U4/U6 x U5 tri-snRNP complex)	ko03040(Spliceosome)
CL2208.Contig2_All	CL2208.Contig2_All	Tektin-1 OS=Homo sapiens GN=TEKT1 PE=1 SV=1	Aja-let-7a-5p	1	2	GO:0005515(protein binding);GO:0005634(nucleus);GO:0005737(cytoplasm);GO:0005874(microtubule);GO:0005929(cilium)	ko04350(TGF-beta signaling pathway);ko04150(mTOR signaling pathway);ko04213(Longevity regulating pathway - multiple species);ko04931(Insulin resistance)
CL2243.Contig3_All	CL2243.Contig3_All	Apoptotic chromatin condensation inducer in the nucleus OS=Mus musculus GN=Acin1 PE=1 SV=3	Aja-let-7a-5p	1	2	GO:0000166(nucleotide binding);GO:0002230(positive regulation of defense response to virus by host);GO:0005634(nucleus);GO:0005654(nucleoplasm);GO:0005730(nucleolus);GO:0005737(cytoplasm);GO:0005886(plasma membrane);GO:0006397(mRNA processing);GO:0006915(apoptotic process);GO:0008380(RNA splicing);GO:0016607(nuclear speck);GO:0030263(apoptotic chromosome condensation);GO:0035145(exon-exon junctio…	ko03040(Spliceosome);ko03013(RNA transport);ko03015(mRNA surveillance pathway)
CL2243.Contig4_All	CL2243.Contig4_All	Apoptotic chromatin condensation inducer in the nucleus OS=Mus musculus GN=Acin1 PE=1 SV=3	Aja-let-7a-5p	1	2	GO:0000166(nucleotide binding);GO:0002230(positive regulation of defense response to virus by host);GO:0005634(nucleus);GO:0005654(nucleoplasm);GO:0005730(nucleolus);GO:0005737(cytoplasm);GO:0005886(plasma membrane);GO:0006397(mRNA processing);GO:0006915(apoptotic process);GO:0008380(RNA splicing);GO:0016607(nuclear speck);GO:0030263(apoptotic chromosome condensation);GO:0035145(exon-exon junctio…	ko03040(Spliceosome);ko03013(RNA transport);ko03015(mRNA surveillance pathway)
CL2650.Contig5_All	CL2650.Contig5_All	V-type proton ATPase 116 kDa subunit a isoform 1 OS=Mus musculus GN=Atp6v0a1 PE=1 SV=3	Aja-let-7a-5p	1	2	GO:0007035(vacuolar acidification);GO:0015986(ATP synthesis coupled proton transport);GO:0016471(vacuolar proton-transporting V-type ATPase complex);GO:0046961(proton-transporting ATPase activity, rotational mechanism);GO:0051117(ATPase binding);GO:0070072(vacuolar proton-transporting V-type ATPase complex assembly)	ko00190(Oxidative phosphorylation);ko04145(Phagosome);ko04142(Lysosome)
CL2850.Contig5_All	CL2850.Contig5_All	Ras-related GTP-binding protein C OS=Homo sapiens GN=RRAGC PE=1 SV=1	Aja-let-7a-5p	1	2	GO:0003924(GTPase activity);GO:0005634(nucleus);GO:0005764(lysosome);GO:0009267(cellular response to starvation);GO:0010506(regulation of autophagy);GO:0032008(positive regulation of TOR signaling);GO:0034448(EGO complex);GO:0071230(cellular response to amino acid stimulus);GO:1990131(Gtr1-Gtr2 GTPase complex)	ko04150(mTOR signaling pathway)
CL292.Contig6_All	CL292.Contig6_All	Abl interactor 1 OS=Homo sapiens GN=ABI1 PE=1 SV=4	Aja-let-7a-5p	1	2	GO:0005737(cytoplasm);GO:0030296(protein tyrosine kinase activator activity);GO:0061098(positive regulation of protein tyrosine kinase activity)	ko04810(Regulation of actin cytoskeleton)
CL2954.Contig1_All	CL2954.Contig1_All	Paired amphipathic helix protein Sin3a OS=Mus musculus GN=Sin3a PE=1 SV=3	Aja-let-7a-5p	1	2	GO:0000122(negative regulation of transcription from RNA polymerase II promoter);GO:0001106(RNA polymerase II transcription corepressor activity);GO:0004407(histone deacetylase activity);GO:0016575(histone deacetylation);GO:0016580(Sin3 complex)	ko04919(Thyroid hormone signaling pathway);ko05202(Transcriptional misregulation in cancers);ko05016(Huntington's disease)
CL301.Contig1_All	CL301.Contig1_All	POU domain, class 2, transcription factor 1 OS=Homo sapiens GN=POU2F1 PE=1 SV=2	Aja-let-7a-5p	1	2	GO:0003700(transcription factor activity, sequence-specific DNA binding);GO:0005634(nucleus);GO:0006351(transcription, DNA-templated);GO:0006355(regulation of transcription, DNA-templated);GO:0043565(sequence-specific DNA binding)	ko05168(Herpes simplex infection)
CL3031.Contig2_All	CL3031.Contig2_All	Nuclear pore complex protein Nup50 OS=Homo sapiens GN=NUP50 PE=1 SV=2	Aja-let-7a-5p	1	2	GO:0005643(nuclear pore);GO:0006606(protein import into nucleus);GO:0008536(Ran GTPase binding);GO:0046907(intracellular transport)	ko03013(RNA transport)
CL3454.Contig2_All	CL3454.Contig2_All	Tetraspanin-14 OS=Mus musculus GN=Tspan14 PE=1 SV=1	Aja-let-7a-5p	1	2	GO:0005887(integral component of plasma membrane);GO:0007166(cell surface receptor signaling pathway);GO:0009986(cell surface);GO:0019899(enzyme binding);GO:0045747(positive regulation of Notch signaling pathway);GO:0051604(protein maturation);GO:0090002(establishment of protein localization to plasma membrane);GO:0097197(tetraspanin-enriched microdomain)
CL3454.Contig3_All	CL3454.Contig3_All	Tetraspanin-14 OS=Mus musculus GN=Tspan14 PE=1 SV=1	Aja-let-7a-5p	1	2	GO:0005887(integral component of plasma membrane);GO:0007166(cell surface receptor signaling pathway);GO:0009986(cell surface);GO:0019899(enzyme binding);GO:0045747(positive regulation of Notch signaling pathway);GO:0051604(protein maturation);GO:0090002(establishment of protein localization to plasma membrane);GO:0097197(tetraspanin-enriched microdomain)
CL3454.Contig4_All	CL3454.Contig4_All	Tetraspanin-14 OS=Mus musculus GN=Tspan14 PE=1 SV=1	Aja-let-7a-5p	1	2	GO:0005887(integral component of plasma membrane);GO:0007166(cell surface receptor signaling pathway);GO:0009986(cell surface);GO:0019899(enzyme binding);GO:0045747(positive regulation of Notch signaling pathway);GO:0051604(protein maturation);GO:0090002(establishment of protein localization to plasma membrane);GO:0097197(tetraspanin-enriched microdomain)
CL3506.Contig5_All	CL3506.Contig5_All	IQ motif and SEC7 domain-containing protein 1 OS=Homo sapiens GN=IQSEC1 PE=1 SV=1	Aja-let-7a-5p	1	2	GO:0030036(actin cytoskeleton organization)	ko04144(Endocytosis)
CL3598.Contig2_All	CL3598.Contig2_All	Conserved oligomeric Golgi complex subunit 6 OS=Bos taurus GN=COG6 PE=2 SV=1	Aja-let-7a-5p	1	2	GO:0006891(intra-Golgi vesicle-mediated transport);GO:0017119(Golgi transport complex)
CL3988.Contig2_All	CL3988.Contig2_All	Centrin-2 OS=Mus musculus GN=Cetn2 PE=1 SV=1	Aja-let-7a-5p	1	2	GO:0000922(spindle pole);GO:0005509(calcium ion binding);GO:0005814(centriole);GO:0006289(nucleotide-excision repair);GO:0008017(microtubule binding);GO:0031683(G-protein beta/gamma-subunit complex binding);GO:0032391(photoreceptor connecting cilium);GO:0032795(heterotrimeric G-protein binding);GO:0034605(cellular response to heat)	ko03420(Nucleotide excision repair)
CL4099.Contig3_All	CL4099.Contig3_All	Neutral phospholipase A2 3 OS=Bungarus fasciatus PE=1 SV=2	Aja-let-7a-5p	1	2	GO:0004623(phospholipase A2 activity);GO:0005509(calcium ion binding);GO:0005576(extracellular region);GO:0006629(lipid metabolic process);GO:0016042(lipid catabolic process);GO:0016787(hydrolase activity)	ko00564(Glycerophospholipid metabolism);ko00565(Ether lipid metabolism);ko00590(Arachidonic acid metabolism);ko00591(Linoleic acid);ko00592(alpha-Linolenic acid metabolism)
CL4355.Contig2_All	CL4355.Contig2_All	Granulins OS=Homo sapiens GN=GRN PE=1 SV=2	Aja-let-7a-5p	1	2	GO:0043231(intracellular membrane-bounded organelle)
CL4355.Contig5_All	CL4355.Contig5_All	Granulins OS=Homo sapiens GN=GRN PE=1 SV=2	Aja-let-7a-5p	1	2	GO:0005125(cytokine activity);GO:0005515(protein binding);GO:0005615(extracellular space);GO:0005829(cytosol);GO:0007165(signal transduction);GO:0008083(growth factor activity);GO:0032355(response to estradiol);GO:0035988(chondrocyte proliferation);GO:0043231(intracellular membrane-bounded organelle);GO:0044822(poly);GO:0048488(synaptic vesicle endocytosis);GO:0060179(male mating behavior);GO:006…
CL4433.Contig2_All	CL4433.Contig2_All	TSC22 domain family protein 1 OS=Rattus norvegicus GN=Tsc22d1 PE=2 SV=1	Aja-let-7a-5p	1	2	GO:0003700(transcription factor activity, sequence-specific DNA binding);GO:0005634(nucleus);GO:0005737(cytoplasm);GO:0006355(regulation of transcription, DNA-templated)
CL453.Contig1_All	CL453.Contig1_All	Protein FAM65B OS=Mus musculus GN=Fam65b PE=1 SV=2	Aja-let-7a-5p	1	2	GO:0005515(protein binding);GO:0005737(cytoplasm);GO:0005886(plasma membrane);GO:0007605(sensory perception of sound);GO:0016020(membrane);GO:0016324(apical plasma membrane);GO:0042995(cell projection);GO:0048741(skeletal muscle fiber development);GO:0060171(stereocilium membrane)
CL4735.Contig4_All	CL4735.Contig4_All	Dynactin subunit 6 OS=Bos taurus GN=DCTN6 PE=2 SV=1	Aja-let-7a-5p	1	2	GO:0000777(condensed chromosome kinetochore);GO:0005737(cytoplasm);GO:0005813(centrosome);GO:0005869(dynactin complex)	ko04962(Vasopressin-regulated water reabsorption)
CL5404.Contig1_All	CL5404.Contig1_All	E3 ubiquitin-protein ligase HECTD1 OS=Homo sapiens GN=HECTD1 PE=1 SV=3	Aja-let-7a-5p	1	2	GO:0004842(ubiquitin-protein transferase activity);GO:0005634(nucleus);GO:0005737(cytoplasm);GO:0042787(protein ubiquitination involved in ubiquitin-dependent protein catabolic process)	ko04120(Ubiquitin mediated proteolysis)
CL5491.Contig1_All	CL5491.Contig1_All	-	Aja-let-7a-5p	1	2	GO:0005634(nucleus);GO:0005739(mitochondrion);GO:0047617(acyl-CoA hydrolase activity);GO:0051289(protein homotetramerization);GO:0070062(extracellular exosome)
CL5568.Contig1_All	CL5568.Contig1_All	ATP-dependent RNA helicase DDX1 OS=Xenopus laevis GN=ddx1 PE=2 SV=1	Aja-let-7a-5p	1	2	GO:0003682(chromatin binding);GO:0003712(transcription cofactor activity);GO:0004518(nuclease activity);GO:0005634(nucleus);GO:0005737(cytoplasm);GO:0006302(double-strand break repair);GO:0006388(tRNA splicing, via endonucleolytic cleavage and ligation);GO:0008026(ATP-dependent helicase activity);GO:0008143(poly);GO:0032508(DNA duplex unwinding);GO:0033677(DNA/RNA helicase activity);GO:0072669(tR…	ko03013(RNA transport)
CL5719.Contig3_All	CL5719.Contig3_All	Microsomal glutathione S-transferase 3 OS=Homo sapiens GN=MGST3 PE=1 SV=1	Aja-let-7a-5p	1	2	GO:0004364(glutathione transferase activity);GO:0004602(glutathione peroxidase activity);GO:0005635(nuclear envelope);GO:0005783(endoplasmic reticulum)	ko00480(Glutathione metabolism);ko00980(Metabolism of xenobiotics by cytochrome P450);ko00982(Drug metabolism - cytochrome P450)
CL5739.Contig3_All	CL5739.Contig3_All	Embryonic stem cell-specific 5-hydroxymethylcytosine-binding protein OS=Xenopus tropicalis GN=hmces PE=2 SV=1	Aja-let-7a-5p	1	2	GO:0003674(molecular_function);GO:0005575(cellular_component);GO:0008150(biological_process)
CL5990.Contig4_All	CL5990.Contig4_All	Protein Skeletor, isoforms B/C OS=Drosophila melanogaster GN=Skeletor PE=1 SV=2	Aja-let-7a-5p	1	2	GO:0001838(embryonic epithelial tube formation);GO:0006031(chitin biosynthetic process);GO:0006035(cuticle chitin biosynthetic process);GO:0007362(terminal region determination);GO:0007424(open tracheal system development);GO:0008293(torso signaling pathway);GO:0008362(chitin-based embryonic cuticle biosynthetic process);GO:0035151(regulation of tube size, open tracheal system);GO:0035152(regulat…
CL7441.Contig1_All	CL7441.Contig1_All	Methyltransferase-like protein 6 OS=Mus musculus GN=Mettl6 PE=2 SV=2	Aja-let-7a-5p	1	2	GO:0000179(rRNA );GO:0003674(molecular_function);GO:0003880(protein C-terminal carboxyl O-methyltransferase activity);GO:0004809(tRNA );GO:0005575(cellular_component);GO:0008150(biological_process);GO:0008168(methyltransferase activity);GO:0008169(C-methyltransferase activity);GO:0008170(N-methyltransferase activity);GO:0008171(O-methyltransferase activity);GO:0008172(S-methyltransferase activity…	ko00900(Terpenoid backbone biosynthesis)
CL7556.Contig2_All	CL7556.Contig2_All	S-adenosylmethionine synthase isoform type-2 OS=Homo sapiens GN=MAT2A PE=1 SV=1	Aja-let-7a-5p	1	2	GO:0004478(methionine adenosyltransferase activity);GO:0005829(cytosol)	ko01230(Biosynthesis of amino acids);ko00270(Cysteine and methionine metabolism)
CL7894.Contig1_All	CL7894.Contig1_All	Peptidase M20 domain-containing protein 2 OS=Mus musculus GN=Pm20d2 PE=1 SV=1	Aja-let-7a-5p	1	2	GO:0005654(nucleoplasm);GO:0006508(proteolysis);GO:0008152(metabolic process);GO:0016787(hydrolase activity);GO:0016805(dipeptidase activity);GO:0032268(regulation of cellular protein metabolic process);GO:0070062(extracellular exosome)
CL791.Contig1_All	CL791.Contig1_All	Uncharacterized protein C1orf228 homolog OS=Bos taurus PE=2 SV=1	Aja-let-7a-5p	1	2	GO:0005634(nucleus);GO:0005737(cytoplasm)
CL8043.Contig1_All	CL8043.Contig1_All	U4/U6.U5 small nuclear ribonucleoprotein 27 kDa protein OS=Mus musculus GN=Snrnp27 PE=1 SV=1	Aja-let-7a-5p	1	2	GO:0071011(precatalytic spliceosome)	ko03040(Spliceosome)
CL8200.Contig3_All	CL8200.Contig3_All	Arylsulfatase J OS=Homo sapiens GN=ARSJ PE=2 SV=1	Aja-let-7a-5p	1	2	GO:0004065(arylsulfatase activity);GO:0005576(extracellular region);GO:0005788(endoplasmic reticulum lumen);GO:0006687(glycosphingolipid metabolic process);GO:0043687(post-translational protein modification);GO:0046872(metal ion binding)	ko00531(Glycosaminoglycan degradation);ko04142(Lysosome)
CL8846.Contig2_All	CL8846.Contig2_All	Semaphorin-1A OS=Drosophila melanogaster GN=Sema-1a PE=2 SV=2	Aja-let-7a-5p	1	2	GO:0001755(neural crest cell migration);GO:0005887(integral component of plasma membrane);GO:0030215(semaphorin receptor binding);GO:0030335(positive regulation of cell migration);GO:0045499(chemorepellent activity);GO:0048843(negative regulation of axon extension involved in axon guidance);GO:0071526(semaphorin-plexin signaling pathway)
CL8995.Contig2_All	CL8995.Contig2_All	DNA repair protein complementing XP-G cells homolog OS=Xenopus laevis GN=ercc5 PE=2 SV=1	Aja-let-7a-5p	1	2	GO:0003697(single-stranded DNA binding);GO:0004519(endonuclease activity);GO:0005634(nucleus);GO:0006289(nucleotide-excision repair);GO:0090305(nucleic acid phosphodiester bond hydrolysis)	ko03420(Nucleotide excision repair)
CL9186.Contig3_All	CL9186.Contig3_All	Bifunctional UDP-N-acetylglucosamine 2-epimerase/N-acetylmannosamine kinase OS=Homo sapiens GN=GNE PE=1 SV=1	Aja-let-7a-5p	1	2	GO:0004553(hydrolase activity, hydrolyzing O-glycosyl compounds);GO:0006047(UDP-N-acetylglucosamine metabolic process)	ko00520(Amino sugar and nucleotide sugar metabolism)
Unigene11803_All	Unigene11803_All	Coiled-coil domain-containing protein 43 OS=Danio rerio GN=ccdc43 PE=2 SV=1	Aja-let-7a-5p	1	2	GO:0003674(molecular_function);GO:0005575(cellular_component);GO:0008150(biological_process)
Unigene12090_All	Unigene12090_All	ADP-ribosylation factor-like protein 1 OS=Mus musculus GN=Arl1 PE=1 SV=1	Aja-let-7a-5p	1	2	GO:0003924(GTPase activity);GO:0005525(GTP binding);GO:0005737(cytoplasm);GO:0005794(Golgi apparatus);GO:0005802(trans-Golgi network);GO:0007030(Golgi organization);GO:0008047(enzyme activator activity);GO:0009404(toxin metabolic process);GO:0031584(activation of phospholipase D activity);GO:0034067(protein localization to Golgi apparatus);GO:0042147(retrograde transport, endosome to Golgi)	ko04144(Endocytosis)
Unigene16192_All	Unigene16192_All	Papilin OS=Caenorhabditis elegans GN=mig-6 PE=1 SV=1	Aja-let-7a-5p	1	2	GO:0000902(cell morphogenesis);GO:0002119(nematode larval development);GO:0004222(metalloendopeptidase activity);GO:0004867(serine-type endopeptidase inhibitor activity);GO:0005576(extracellular region);GO:0005578(proteinaceous extracellular matrix);GO:0005604(basement membrane);GO:0006508(proteolysis);GO:0007275(multicellular organism development);GO:0008233(peptidase activity);GO:0008237(metall…	ko04610(Complement and coagulation cascades)
Unigene16571_All	Unigene16571_All	-	Aja-let-7a-5p	1	2		ko00310(Lysine degradation)
Unigene17481_All	Unigene17481_All	LETM1 and EF-hand domain-containing protein 1, mitochondrial OS=Xenopus tropicalis GN=letm1 PE=2 SV=1	Aja-let-7a-5p	1	2	GO:0005509(calcium ion binding);GO:0005515(protein binding);GO:0005739(mitochondrion);GO:0005743(mitochondrial inner membrane);GO:0016021(integral component of membrane);GO:0042407(cristae formation);GO:0043022(ribosome binding)
Unigene18417_All	Unigene18417_All	Glycogen debranching enzyme OS=Oryctolagus cuniculus GN=AGL PE=1 SV=1	Aja-let-7a-5p	1	2	GO:0004134(4-alpha-glucanotransferase activity);GO:0004135(amylo-alpha-1,6-glucosidase activity);GO:0005634(nucleus);GO:0005737(cytoplasm);GO:0005980(glycogen catabolic process)	ko00500(Starch and sucrose metabolism)
Unigene18479_All	Unigene18479_All	HMG domain-containing protein 4 OS=Homo sapiens GN=HMGXB4 PE=1 SV=2	Aja-let-7a-5p	1	2	GO:0016589(NURF complex)
Unigene18554_All	Unigene18554_All	Enhancer of polycomb homolog 1 OS=Mus musculus GN=Epc1 PE=1 SV=1	Aja-let-7a-5p	1	2	GO:0000122(negative regulation of transcription from RNA polymerase II promoter);GO:0004402(histone acetyltransferase activity);GO:0005634(nucleus);GO:0005654(nucleoplasm);GO:0006351(transcription, DNA-templated);GO:0006355(regulation of transcription, DNA-templated);GO:0006357(regulation of transcription from RNA polymerase II promoter);GO:0016568(chromatin modification);GO:0031965(nuclear membr…
Unigene19206_All	Unigene19206_All	Centrosomal protein of 70 kDa OS=Rattus norvegicus GN=Cep70 PE=2 SV=1	Aja-let-7a-5p	1	2	GO:0005654(nucleoplasm);GO:0005737(cytoplasm);GO:0005813(centrosome);GO:0005815(microtubule organizing center);GO:0031965(nuclear membrane)
Unigene19363_All	Unigene19363_All	Alpha-1D adrenergic receptor OS=Mus musculus GN=Adra1d PE=2 SV=1	Aja-let-7a-5p	1	2	GO:0004930(G-protein coupled receptor activity);GO:0005887(integral component of plasma membrane);GO:0007166(cell surface receptor signaling pathway);GO:0007186(G-protein coupled receptor signaling pathway)	ko04080(Neuroactive ligand-receptor interaction)
Unigene19828_All	Unigene19828_All	Beta-galactosidase OS=Canis lupus familiaris GN=GLB1 PE=2 SV=3	Aja-let-7a-5p	1	2	GO:0004565(beta-galactosidase activity);GO:0005773(vacuole)	ko00052(Galactose metabolism);ko00600(Sphingolipid metabolism);ko00531(Glycosaminoglycan degradation);ko00604(Glycosphingolipid biosynthesis - ganglio series);ko00511(Other glycan degradation);ko04142(Lysosome)
Unigene20792_All	Unigene20792_All	3-oxoacyl-[acyl-carrier-protein] reductase FabG OS=Thermotoga maritima (strain ATCC 43589 / MSB8 / DSM 3109 / JCM 10099) GN=fabG PE=3 SV=1	Aja-let-7a-5p	1	2	GO:0005575(cellular_component);GO:0016491(oxidoreductase activity)	ko00830(Retinol metabolism);ko04146(Peroxisome)
Unigene21894_All	Unigene21894_All	ATPase family AAA domain-containing protein 2B OS=Homo sapiens GN=ATAD2B PE=1 SV=3	Aja-let-7a-5p	1	2	GO:0003682(chromatin binding);GO:0005634(nucleus);GO:0016887(ATPase activity);GO:0031936(negative regulation of chromatin silencing);GO:0042393(histone binding);GO:0045944(positive regulation of transcription from RNA polymerase II promoter)
Unigene21957_All	Unigene21957_All	Zinc finger protein 569 OS=Homo sapiens GN=ZNF569 PE=1 SV=1	Aja-let-7a-5p	1	2	GO:0003676(nucleic acid binding);GO:0003700(transcription factor activity, sequence-specific DNA binding);GO:0046872(metal ion binding)	ko04010(MAPK signaling pathway);ko04012(ErbB signaling pathway);ko04810(Regulation of actin cytoskeleton);ko04510(Focal adhesion)
Unigene21962_All	Unigene21962_All	Trafficking kinesin-binding protein 1 OS=Homo sapiens GN=TRAK1 PE=1 SV=1	Aja-let-7a-5p	1	2	GO:0005737(cytoplasm);GO:0005739(mitochondrion);GO:0005769(early endosome);GO:0008333(endosome to lysosome transport);GO:0016740(transferase activity);GO:0050811(GABA receptor binding)	ko04727(GABAergic synapse)
Unigene22124_All	Unigene22124_All	Non-lysosomal glucosylceramidase OS=Homo sapiens GN=GBA2 PE=1 SV=2	Aja-let-7a-5p	1	2	GO:0004348(glucosylceramidase activity);GO:0006680(glucosylceramide catabolic process);GO:0008206(bile acid metabolic process);GO:0008422(beta-glucosidase activity);GO:0016021(integral component of membrane);GO:0016139(glycoside catabolic process);GO:0021954(central nervous system neuron development)	ko00600(Sphingolipid metabolism);ko00511(Other glycan degradation)
Unigene22170_All	Unigene22170_All	Uncharacterized protein C7orf50 homolog OS=Mus musculus PE=1 SV=3	Aja-let-7a-5p	1	2	GO:0005575(cellular_component);GO:0008150(biological_process);GO:0044822(poly)
Unigene22217_All	Unigene22217_All	CCAAT/enhancer-binding protein beta OS=Gallus gallus GN=CEBPB PE=1 SV=1	Aja-let-7a-5p	1	2	GO:0001158(enhancer sequence-specific DNA binding);GO:0005634(nucleus);GO:2000617(positive regulation of histone H3-K9 acetylation)	ko04668(TNF signaling pathway);ko05202(Transcriptional misregulation in cancers);ko05152(Tuberculosis)
Unigene22722_All	Unigene22722_All	Dipeptidyl peptidase 1 OS=Homo sapiens GN=CTSC PE=1 SV=2	Aja-let-7a-5p	1	2	GO:0004197(cysteine-type endopeptidase activity);GO:0005615(extracellular space);GO:0005764(lysosome);GO:0051603(proteolysis involved in cellular protein catabolic process)	ko04142(Lysosome)
Unigene25475_All	Unigene25475_All	Insulin-like growth factor 2 mRNA-binding protein 3 OS=Gallus gallus GN=IGF2BP3 PE=2 SV=1	Aja-let-7a-5p	1	2	GO:0000166(nucleotide binding);GO:0003676(nucleic acid binding);GO:0003723(RNA binding);GO:0003729(mRNA binding)	ko05206(MicroRNAs in cancer)
Unigene25590_All	Unigene25590_All	Beta-adrenergic receptor kinase 2 OS=Homo sapiens GN=GRK3 PE=1 SV=2	Aja-let-7a-5p	1	2	GO:0000166(nucleotide binding);GO:0003315(heart rudiment formation);GO:0004672(protein kinase activity);GO:0004674(protein serine/threonine kinase activity);GO:0004675(transmembrane receptor protein serine/threonine kinase activity);GO:0004676(3-phosphoinositide-dependent protein kinase activity);GO:0004677(DNA-dependent protein kinase activity);GO:0004679(AMP-activated protein kinase activity);G…	ko04144(Endocytosis)
Unigene25649_All	Unigene25649_All	Disheveled-associated activator of morphogenesis 1 OS=Homo sapiens GN=DAAM1 PE=1 SV=2	Aja-let-7a-5p	1	2	GO:0003779(actin binding);GO:0007368(determination of left/right symmetry);GO:0017048(Rho GTPase binding);GO:0030036(actin cytoskeleton organization);GO:0070062(extracellular exosome)	ko04310(Wnt signaling pathway)
Unigene25736_All	Unigene25736_All	Heat shock 70 kDa protein 14 OS=Danio rerio GN=hspa14 PE=2 SV=1	Aja-let-7a-5p	1	2	GO:0000166(nucleotide binding);GO:0005524(ATP binding);GO:0005737(cytoplasm);GO:0005829(cytosol);GO:0005840(ribosome)	ko03040(Spliceosome);ko04141(Protein processing in endoplasmic reticulum);ko04010(MAPK signaling pathway);ko04144(Endocytosis)
Unigene26185_All	Unigene26185_All	Transmembrane protein 141 OS=Bos taurus GN=TMEM141 PE=3 SV=1	Aja-let-7a-5p	1	2	GO:0016021(integral component of membrane)
Unigene26770_All	Unigene26770_All	39S ribosomal protein L4, mitochondrial OS=Bos taurus GN=MRPL4 PE=1 SV=1	Aja-let-7a-5p	1	2	GO:0003723(RNA binding);GO:0003735(structural constituent of ribosome);GO:0006412(translation);GO:0022626(cytosolic ribosome)	ko03010(Ribosome)
Unigene27049_All	Unigene27049_All	Sodium-dependent multivitamin transporter OS=Homo sapiens GN=SLC5A6 PE=2 SV=2	Aja-let-7a-5p	1	2	GO:0005887(integral component of plasma membrane);GO:0008523(sodium-dependent multivitamin transmembrane transporter activity);GO:0015878(biotin transport);GO:0015887(pantothenate transmembrane transport)	ko04977(Vitamin digestion and absorption)
Unigene27120_All	Unigene27120_All	Radial spoke head protein 3 homolog OS=Homo sapiens GN=RSPH3 PE=1 SV=1	Aja-let-7a-5p	1	2	GO:0005515(protein binding)
Unigene27778_All	Unigene27778_All	Purine nucleoside phosphorylase OS=Bos taurus GN=PNP PE=1 SV=3	Aja-let-7a-5p	1	2	GO:0004731(purine-nucleoside phosphorylase activity);GO:0005737(cytoplasm);GO:0043101(purine-containing compound salvage)	ko00230(Purine metabolism);ko00240(Pyrimidine metabolism);ko00760(Nicotinate and nicotinamide metabolism)
Unigene28949_All	Unigene28949_All	Serine/threonine-protein kinase Sgk3 OS=Rattus norvegicus GN=Sgk3 PE=1 SV=2	Aja-let-7a-5p	1	2	GO:0004674(protein serine/threonine kinase activity);GO:0005622(intracellular);GO:0018105(peptidyl-serine phosphorylation);GO:0035556(intracellular signal transduction)	ko04068(FoxO signaling pathway)
Unigene32432_All	Unigene32432_All	Baculoviral IAP repeat-containing protein 6 OS=Homo sapiens GN=BIRC6 PE=1 SV=2	Aja-let-7a-5p	1	2	GO:0004842(ubiquitin-protein transferase activity);GO:0004869(cysteine-type endopeptidase inhibitor activity);GO:0005634(nucleus);GO:0005737(cytoplasm);GO:0005876(spindle microtubule);GO:0009966(regulation of signal transduction);GO:0090307(mitotic spindle assembly);GO:1990001(inhibition of cysteine-type endopeptidase activity involved in apoptotic process)	ko04120(Ubiquitin mediated proteolysis)
Unigene32645_All	Unigene32645_All	Retinol dehydrogenase 8 OS=Bos taurus GN=RDH8 PE=1 SV=1	Aja-let-7a-5p	1	2	GO:0004303(estradiol 17-beta-dehydrogenase activity);GO:0005737(cytoplasm);GO:0006703(estrogen biosynthetic process);GO:0016491(oxidoreductase activity);GO:0047035(testosterone dehydrogenase );GO:0055114(oxidation-reduction process)	ko00830(Retinol metabolism)
Unigene32704_All	Unigene32704_All	Proteasome activator complex subunit 3 OS=Pongo abelii GN=PSME3 PE=2 SV=1	Aja-let-7a-5p	1	2	GO:0000502(proteasome complex);GO:0005737(cytoplasm);GO:0010950(positive regulation of endopeptidase activity);GO:0061133(endopeptidase activator activity);GO:0061136(regulation of proteasomal protein catabolic process);GO:2000045(regulation of G1/S transition of mitotic cell cycle)	ko03050(Proteasome)
Unigene327_All	Unigene327_All	Eukaryotic translation initiation factor 4E type 2 OS=Homo sapiens GN=EIF4E2 PE=1 SV=1	Aja-let-7a-5p	1	2	GO:0003743(translation initiation factor activity);GO:0005737(cytoplasm);GO:0005845(mRNA cap binding complex);GO:0006413(translational initiation);GO:0017148(negative regulation of translation);GO:0031625(ubiquitin protein ligase binding);GO:0044822(poly)	ko03013(RNA transport);ko04150(mTOR signaling pathway)
Unigene33217_All	Unigene33217_All	Soma ferritin OS=Lymnaea stagnalis PE=2 SV=2	Aja-let-7a-5p	1	2	GO:0006826(iron ion transport);GO:0006879(cellular iron ion homeostasis);GO:0008199(ferric iron binding);GO:0046872(metal ion binding)	ko04978(Mineral absorption)
Unigene36668_All	Unigene36668_All	Metallothionein-B (Fragment) OS=Sphaerechinus granularis PE=2 SV=1	Aja-let-7a-5p	1	2
Unigene3898_All	Unigene3898_All	Multidrug resistance-associated protein 5 OS=Rattus norvegicus GN=Abcc5 PE=2 SV=1	Aja-let-7a-5p	1	2	GO:0003674(molecular_function);GO:0005524(ATP binding);GO:0008514(organic anion transmembrane transporter activity);GO:0015711(organic anion transport);GO:0016020(membrane);GO:0016021(integral component of membrane);GO:0032496(response to lipopolysaccharide);GO:0032868(response to insulin);GO:0042626(ATPase activity, coupled to transmembrane movement of substances);GO:0048471(perinuclear region o…	ko02010(ABC transporters)
Unigene39159_All	Unigene39159_All	Protein C3orf33 homolog OS=Mus musculus PE=2 SV=1	Aja-let-7a-5p	1	2	GO:0005615(extracellular space);GO:0043408(regulation of MAPK cascade);GO:0051090(regulation of sequence-specific DNA binding transcription factor activity);GO:0070373(negative regulation of ERK1 and ERK2 cascade)
Unigene4128_All	Unigene4128_All	Abl interactor 1 OS=Homo sapiens GN=ABI1 PE=1 SV=4	Aja-let-7a-5p	1	2	GO:0005737(cytoplasm);GO:0030296(protein tyrosine kinase activator activity);GO:0061098(positive regulation of protein tyrosine kinase activity)	ko04810(Regulation of actin cytoskeleton)
Unigene4241_All	Unigene4241_All	Abl interactor 2 OS=Homo sapiens GN=ABI2 PE=1 SV=1	Aja-let-7a-5p	1	2	GO:0000902(cell morphogenesis);GO:0004871(signal transducer activity);GO:0005515(protein binding);GO:0006909(phagocytosis);GO:0007030(Golgi organization);GO:0007155(cell adhesion);GO:0007528(neuromuscular junction development);GO:0008360(regulation of cell shape);GO:0016203(muscle attachment);GO:0021955(central nervous system neuron axonogenesis);GO:0022416(chaeta development);GO:0030031(cell pro…	ko04810(Regulation of actin cytoskeleton)
Unigene43338_All	Unigene43338_All	Protein TALPID3 OS=Danio rerio GN=talpid3 PE=2 SV=1	Aja-let-7a-5p	1	2	GO:0005737(cytoplasm);GO:0005814(centriole);GO:0005856(cytoskeleton);GO:0007224(smoothened signaling pathway);GO:0030030(cell projection organization);GO:0036064(ciliary basal body);GO:0042384(cilium assembly);GO:0042995(cell projection)
Unigene4992_All	Unigene4992_All	Ankyrin repeat and LEM domain-containing protein 2 OS=Homo sapiens GN=ANKLE2 PE=1 SV=4	Aja-let-7a-5p	1	2	GO:0005783(endoplasmic reticulum);GO:0007084(mitotic nuclear envelope reassembly);GO:0035307(positive regulation of protein dephosphorylation);GO:0042326(negative regulation of phosphorylation);GO:0051721(protein phosphatase 2A binding)
Unigene50766_All	Unigene50766_All	-	Aja-let-7a-5p	1	2	GO:0008253(5'-nucleotidase activity);GO:0009166(nucleotide catabolic process)	ko00230(Purine metabolism);ko00240(Pyrimidine metabolism);ko00760(Nicotinate and nicotinamide metabolism)
Unigene5189_All	Unigene5189_All	Probable ATP-dependent RNA helicase DDX47 OS=Mus musculus GN=Ddx47 PE=2 SV=2	Aja-let-7a-5p	1	2	GO:0004004(ATP-dependent RNA helicase activity);GO:0006364(rRNA processing);GO:0010501(RNA secondary structure unwinding)	ko03040(Spliceosome)
Unigene555_All	Unigene555_All	Acidic repeat-containing protein OS=Homo sapiens GN=ACRC PE=2 SV=1	Aja-let-7a-5p	1	2	GO:0005575(cellular_component)
Unigene573_All	Unigene573_All	Hydroxymethylglutaryl-CoA lyase, mitochondrial OS=Rattus norvegicus GN=Hmgcl PE=2 SV=1	Aja-let-7a-5p	1	2	GO:0000062(fatty-acyl-CoA binding);GO:0000287(magnesium ion binding);GO:0001889(liver development);GO:0004419(hydroxymethylglutaryl-CoA lyase activity);GO:0005102(receptor binding);GO:0005739(mitochondrion);GO:0005743(mitochondrial inner membrane);GO:0005777(peroxisome);GO:0006637(acyl-CoA metabolic process);GO:0007005(mitochondrion organization);GO:0007584(response to nutrient);GO:0030145(mangan…	ko00650(Butanoate metabolism);ko00072(Synthesis and degradation of ketone bodies);ko00280(Valine,ko leucine and isoleucine degradation);ko04146(Peroxisome)
Unigene8458_All	Unigene8458_All	Muscle, skeletal receptor tyrosine-protein kinase OS=Homo sapiens GN=MUSK PE=1 SV=1	Aja-let-7a-5p	1	2	GO:0004672(protein kinase activity);GO:0005524(ATP binding);GO:0006468(protein phosphorylation);GO:0016020(membrane);GO:0016021(integral component of membrane)	ko04144(Endocytosis)
Unigene888_All	Unigene888_All	Macrophage erythroblast attacher OS=Xenopus laevis GN=maea PE=2 SV=2	Aja-let-7a-5p	1	2	GO:0003779(actin binding);GO:0005819(spindle);GO:0005826(actomyosin contractile ring);GO:0005887(integral component of plasma membrane);GO:0007010(cytoskeleton organization);GO:0007049(cell cycle);GO:0007155(cell adhesion);GO:0016363(nuclear matrix);GO:0033033(negative regulation of myeloid cell apoptotic process);GO:0043249(erythrocyte maturation);GO:0048822(enucleate erythrocyte development);GO…
Unigene9644_All	Unigene9644_All	Probable 39S ribosomal protein L23, mitochondrial OS=Anopheles gambiae GN=mRpL23 PE=3 SV=1	Aja-let-7a-5p	1	2	GO:0003723(RNA binding);GO:0003735(structural constituent of ribosome);GO:0005762(mitochondrial large ribosomal subunit);GO:0032543(mitochondrial translation)	ko03010(Ribosome)
Unigene9761_All	Unigene9761_All	Cryptochrome DASH OS=Xenopus laevis GN=cry-dash PE=2 SV=1	Aja-let-7a-5p	1	2	GO:0000719(photoreactive repair);GO:0003684(damaged DNA binding);GO:0003904(deoxyribodipyrimidine photo-lyase activity);GO:0003913(DNA photolyase activity);GO:0006281(DNA repair);GO:0018298(protein-chromophore linkage);GO:0045892(negative regulation of transcription, DNA-templated);GO:0050660(flavin adenine dinucleotide binding)
CL1002.Contig1_All	CL1002.Contig1_All	-	Aja-miR-1	1	2		ko04370(VEGF signaling pathway);ko04115(p53 signaling pathway)
CL1002.Contig2_All	CL1002.Contig2_All	-	Aja-miR-1	1	2		ko04370(VEGF signaling pathway);ko04115(p53 signaling pathway)
CL10111.Contig3_All	CL10111.Contig3_All	-	Aja-miR-1	1	2	GO:0005739(mitochondrion);GO:0008757(S-adenosylmethionine-dependent methyltransferase activity);GO:0032259(methylation)
CL10153.Contig2_All	CL10153.Contig2_All	-	Aja-miR-1	1	2		ko04010(MAPK signaling pathway);ko04012(ErbB signaling pathway);ko04350(TGF-beta signaling pathway);ko04370(VEGF signaling pathway);ko04068(FoxO signaling pathway);ko04150(mTOR signaling pathway);ko04810(Regulation of actin cytoskeleton);ko04114(Oocyte meiosis);ko04510(Focal adhesion);ko04520(Adherens junction);ko04540(Gap junction);ko04620(Toll-like receptor signaling pathway);ko04621(NOD-like r…
CL10162.Contig2_All	CL10162.Contig2_All	U2 small nuclear ribonucleoprotein auxiliary factor 35 kDa subunit-related protein 1 OS=Mus musculus GN=Zrsr1 PE=1 SV=1	Aja-miR-1	1	2	GO:0000166(nucleotide binding);GO:0000398(mRNA splicing, via spliceosome);GO:0003676(nucleic acid binding);GO:0003723(RNA binding);GO:0046872(metal ion binding);GO:0089701(U2AF)	ko03040(Spliceosome)
CL10315.Contig2_All	CL10315.Contig2_All	WAS protein family homolog 1 OS=Gallus gallus GN=WASH1 PE=2 SV=1	Aja-miR-1	1	2	GO:0001556(oocyte maturation);GO:0002468(dendritic cell antigen processing and presentation);GO:0003779(actin binding);GO:0005769(early endosome);GO:0005776(autophagosome);GO:0005813(centrosome);GO:0010507(negative regulation of autophagy);GO:0031083(BLOC-1 complex);GO:0031396(regulation of protein ubiquitination);GO:0034314(Arp2/3 complex-mediated actin nucleation);GO:0034394(protein localizatio…	ko04144(Endocytosis)
CL10369.Contig2_All	CL10369.Contig2_All	Actin-related protein 2-A OS=Danio rerio GN=actr2a PE=2 SV=1	Aja-miR-1	1	2	GO:0000166(nucleotide binding);GO:0003779(actin binding);GO:0005524(ATP binding);GO:0005737(cytoplasm);GO:0005856(cytoskeleton);GO:0005885(Arp2/3 protein complex);GO:0007015(actin filament organization);GO:0034314(Arp2/3 complex-mediated actin nucleation);GO:0042995(cell projection)	ko04145(Phagosome)
CL1056.Contig1_All	CL1056.Contig1_All	La-related protein 6 OS=Mus musculus GN=Larp6 PE=1 SV=1	Aja-miR-1	1	2	GO:0000166(nucleotide binding);GO:0003723(RNA binding);GO:0005634(nucleus);GO:0006396(RNA processing);GO:0030529(intracellular ribonucleoprotein complex)
CL10674.Contig2_All	CL10674.Contig2_All	Uncharacterized protein C12orf56 OS=Homo sapiens GN=C12orf56 PE=2 SV=3	Aja-miR-1	1	2
CL10833.Contig2_All	CL10833.Contig2_All	Cathepsin B OS=Bos taurus GN=CTSB PE=1 SV=5	Aja-miR-1	1	2	GO:0004197(cysteine-type endopeptidase activity);GO:0005615(extracellular space);GO:0005764(lysosome);GO:0051603(proteolysis involved in cellular protein catabolic process)	ko04142(Lysosome)
CL10946.Contig1_All	CL10946.Contig1_All	Uncharacterized protein C17orf105 homolog OS=Mus musculus PE=2 SV=1	Aja-miR-1	1	2	GO:0004842(ubiquitin-protein transferase activity);GO:0005634(nucleus);GO:0005737(cytoplasm);GO:0042787(protein ubiquitination involved in ubiquitin-dependent protein catabolic process)	ko04120(Ubiquitin mediated proteolysis)
CL10986.Contig1_All	CL10986.Contig1_All	X-ray radiation resistance-associated protein 1 OS=Homo sapiens GN=XRRA1 PE=2 SV=2	Aja-miR-1	1	2	GO:0005634(nucleus);GO:0005737(cytoplasm);GO:0010165(response to X-ray)	ko04620(Toll-like receptor signaling pathway);ko05152(Tuberculosis);ko05162(Measles);ko05168(Herpes simplex infection);ko05144(Malaria);ko05142(Chagas disease );ko05143(African trypanosomiasis)
CL11160.Contig1_All	CL11160.Contig1_All	Adenosine kinase OS=Physcomitrella patens subsp. patens GN=ADK PE=2 SV=1	Aja-miR-1	1	2	GO:0004001(adenosine kinase activity);GO:0006166(purine ribonucleoside salvage);GO:0016301(kinase activity);GO:0016310(phosphorylation);GO:0016740(transferase activity);GO:0016773(phosphotransferase activity, alcohol group as acceptor)	ko00230(Purine metabolism)
CL11160.Contig2_All	CL11160.Contig2_All	Adenosine kinase OS=Physcomitrella patens subsp. patens GN=ADK PE=2 SV=1	Aja-miR-1	1	2	GO:0004001(adenosine kinase activity);GO:0006166(purine ribonucleoside salvage);GO:0016301(kinase activity);GO:0016310(phosphorylation);GO:0016740(transferase activity);GO:0016773(phosphotransferase activity, alcohol group as acceptor)	ko00230(Purine metabolism)
CL11183.Contig1_All	CL11183.Contig1_All	33 kDa inner dynein arm light chain, axonemal OS=Strongylocentrotus purpuratus PE=1 SV=1	Aja-miR-1	1	2	GO:0003777(microtubule motor activity);GO:0005515(protein binding);GO:0005737(cytoplasm);GO:0005858(axonemal dynein complex);GO:0005930(axoneme);GO:0006928(movement of cell or subcellular component);GO:0007338(single fertilization);GO:0030175(filopodium);GO:0045504(dynein heavy chain binding)	ko05016(Huntington's disease)
CL11212.Contig1_All	CL11212.Contig1_All	Glycerol-3-phosphate acyltransferase 1, mitochondrial OS=Sus scrofa GN=GPAM PE=2 SV=3	Aja-miR-1	1	2	GO:0004366(glycerol-3-phosphate O-acyltransferase activity);GO:0005743(mitochondrial inner membrane);GO:0005886(plasma membrane);GO:0006631(fatty acid metabolic process);GO:0006637(acyl-CoA metabolic process);GO:0006650(glycerophospholipid metabolic process);GO:0008654(phospholipid biosynthetic process);GO:0009749(response to glucose);GO:0019432(triglyceride biosynthetic process);GO:0040018(posit…	ko00561(Glycerolipid metabolism);ko00564(Glycerophospholipid metabolism)
CL11311.Contig1_All	CL11311.Contig1_All	T-complex protein 1 subunit beta OS=Bos taurus GN=CCT2 PE=1 SV=3	Aja-miR-1	1	2	GO:0002199(zona pellucida receptor complex);GO:0005524(ATP binding);GO:0005832(chaperonin-containing T-complex);GO:0005874(microtubule);GO:0006457(protein folding);GO:0007339(binding of sperm to zona pellucida);GO:0031625(ubiquitin protein ligase binding);GO:0043209(myelin sheath);GO:0044297(cell body);GO:0051082(unfolded protein binding);GO:0051131(chaperone-mediated protein complex assembly);GO…	ko00562(Inositol phosphate metabolism);ko04070(Phosphatidylinositol signaling system);ko04145(Phagosome)
CL11325.Contig3_All	CL11325.Contig3_All	U3 small nucleolar ribonucleoprotein protein IMP4 OS=Homo sapiens GN=IMP4 PE=1 SV=1	Aja-miR-1	1	2	GO:0006364(rRNA processing);GO:0030515(snoRNA binding);GO:0032040(small-subunit processome);GO:0034457(Mpp10 complex);GO:0042134(rRNA primary transcript binding)	ko03008(Ribosome biogenesis in eukaryotes)
CL1136.Contig3_All	CL1136.Contig3_All	Protein polybromo-1 OS=Gallus gallus GN=PBRM1 PE=1 SV=1	Aja-miR-1	1	2	GO:0003682(chromatin binding);GO:0008150(biological_process)	ko03022(Basal transcription factors)
CL11809.Contig2_All	CL11809.Contig2_All	Transcriptional repressor CTCF OS=Gallus gallus GN=CTCF PE=1 SV=1	Aja-miR-1	1	2	GO:0003700(transcription factor activity, sequence-specific DNA binding)	ko04110(Cell cycle)
CL12080.Contig2_All	CL12080.Contig2_All	Cytochrome c oxidase subunit 7C, mitochondrial OS=Bos taurus GN=COX7C PE=1 SV=3	Aja-miR-1	1	2	GO:0004129(cytochrome-c oxidase activity);GO:0005743(mitochondrial inner membrane);GO:0016021(integral component of membrane);GO:0045277(respiratory chain complex IV);GO:1902600(hydrogen ion transmembrane transport)	ko00190(Oxidative phosphorylation);ko04260(Cardiac muscle contraction);ko05010(Alzheimer's disease);ko05012(Parkinson's disease);ko05016(Huntington's disease);ko04932(Non-alcoholic fatty liver disease )
CL12146.Contig1_All	CL12146.Contig1_All	Transcription factor Sp4 OS=Mus musculus GN=Sp4 PE=2 SV=2	Aja-miR-1	1	2	GO:0000981(RNA polymerase II transcription factor activity, sequence-specific DNA binding);GO:0005634(nucleus);GO:0006357(regulation of transcription from RNA polymerase II promoter)	ko04350(TGF-beta signaling pathway)
CL12249.Contig1_All	CL12249.Contig1_All	Hypoxia-inducible factor 1-alpha OS=Oncorhynchus mykiss GN=hif1a PE=2 SV=1	Aja-miR-1	1	2	GO:0004842(ubiquitin-protein transferase activity);GO:0005737(cytoplasm);GO:0009966(regulation of signal transduction)	ko04150(mTOR signaling pathway)
CL12249.Contig2_All	CL12249.Contig2_All	Hypoxia-inducible factor 1-alpha OS=Oncorhynchus mykiss GN=hif1a PE=2 SV=1	Aja-miR-1	1	2	GO:0004842(ubiquitin-protein transferase activity);GO:0005737(cytoplasm);GO:0009966(regulation of signal transduction)	ko04150(mTOR signaling pathway)
CL12514.Contig11_All	CL12514.Contig11_All	Organic cation transporter-like protein OS=Drosophila melanogaster GN=Orct2 PE=2 SV=2	Aja-miR-1	1	2	GO:0005887(integral component of plasma membrane);GO:0022891(substrate-specific transmembrane transporter activity)	ko05231(Choline metabolism in cancer)
CL12514.Contig12_All	CL12514.Contig12_All	Organic cation transporter-like protein OS=Drosophila melanogaster GN=Orct2 PE=2 SV=2	Aja-miR-1	1	2	GO:0005887(integral component of plasma membrane);GO:0022891(substrate-specific transmembrane transporter activity)	ko05231(Choline metabolism in cancer)
CL12514.Contig13_All	CL12514.Contig13_All	Heterogeneous nuclear ribonucleoprotein A1-like 2 OS=Homo sapiens GN=HNRNPA1L2 PE=2 SV=2	Aja-miR-1	1	2	GO:0000166(nucleotide binding);GO:0003723(RNA binding);GO:0005681(spliceosomal complex);GO:0005737(cytoplasm);GO:0006397(mRNA processing);GO:0008380(RNA splicing);GO:0051028(mRNA transport)	ko03040(Spliceosome)
CL12514.Contig14_All	CL12514.Contig14_All	Heterogeneous nuclear ribonucleoprotein A1-like 2 OS=Homo sapiens GN=HNRNPA1L2 PE=2 SV=2	Aja-miR-1	1	2	GO:0000166(nucleotide binding);GO:0003723(RNA binding);GO:0005681(spliceosomal complex);GO:0005737(cytoplasm);GO:0006397(mRNA processing);GO:0008380(RNA splicing);GO:0051028(mRNA transport)	ko03040(Spliceosome)
CL12514.Contig15_All	CL12514.Contig15_All	Heterogeneous nuclear ribonucleoprotein A1-like 2 OS=Homo sapiens GN=HNRNPA1L2 PE=2 SV=2	Aja-miR-1	1	2	GO:0000166(nucleotide binding);GO:0003723(RNA binding);GO:0005681(spliceosomal complex);GO:0005737(cytoplasm);GO:0006397(mRNA processing);GO:0008380(RNA splicing);GO:0051028(mRNA transport)	ko03040(Spliceosome)
CL12514.Contig16_All	CL12514.Contig16_All	Organic cation transporter-like protein OS=Drosophila melanogaster GN=Orct2 PE=2 SV=2	Aja-miR-1	1	2	GO:0005887(integral component of plasma membrane);GO:0022891(substrate-specific transmembrane transporter activity)	ko05231(Choline metabolism in cancer)
CL12514.Contig17_All	CL12514.Contig17_All	Heterogeneous nuclear ribonucleoprotein A1-like 2 OS=Homo sapiens GN=HNRNPA1L2 PE=2 SV=2	Aja-miR-1	1	2	GO:0000166(nucleotide binding);GO:0003723(RNA binding);GO:0005681(spliceosomal complex);GO:0005737(cytoplasm);GO:0006397(mRNA processing);GO:0008380(RNA splicing);GO:0051028(mRNA transport)	ko03040(Spliceosome)
CL12514.Contig18_All	CL12514.Contig18_All	Heterogeneous nuclear ribonucleoprotein A1-like 2 OS=Homo sapiens GN=HNRNPA1L2 PE=2 SV=2	Aja-miR-1	1	2	GO:0000166(nucleotide binding);GO:0003723(RNA binding);GO:0005681(spliceosomal complex);GO:0005737(cytoplasm);GO:0006397(mRNA processing);GO:0008380(RNA splicing);GO:0051028(mRNA transport)	ko03040(Spliceosome)
CL12514.Contig1_All	CL12514.Contig1_All	Heterogeneous nuclear ribonucleoprotein A1-like 2 OS=Homo sapiens GN=HNRNPA1L2 PE=2 SV=2	Aja-miR-1	1	2	GO:0000166(nucleotide binding);GO:0003723(RNA binding);GO:0005681(spliceosomal complex);GO:0005737(cytoplasm);GO:0006397(mRNA processing);GO:0008380(RNA splicing);GO:0051028(mRNA transport)	ko03040(Spliceosome)
CL12514.Contig2_All	CL12514.Contig2_All	Heterogeneous nuclear ribonucleoprotein A1-like 2 OS=Homo sapiens GN=HNRNPA1L2 PE=2 SV=2	Aja-miR-1	1	2	GO:0000166(nucleotide binding);GO:0003723(RNA binding);GO:0005681(spliceosomal complex);GO:0005737(cytoplasm);GO:0006397(mRNA processing);GO:0008380(RNA splicing);GO:0051028(mRNA transport)	ko03040(Spliceosome)
CL12514.Contig3_All	CL12514.Contig3_All	Heterogeneous nuclear ribonucleoprotein A1-like 2 OS=Homo sapiens GN=HNRNPA1L2 PE=2 SV=2	Aja-miR-1	1	2	GO:0000166(nucleotide binding);GO:0003723(RNA binding);GO:0005681(spliceosomal complex);GO:0005737(cytoplasm);GO:0006397(mRNA processing);GO:0008380(RNA splicing);GO:0051028(mRNA transport)	ko03040(Spliceosome)
CL12514.Contig5_All	CL12514.Contig5_All	Heterogeneous nuclear ribonucleoprotein A1-like 2 OS=Homo sapiens GN=HNRNPA1L2 PE=2 SV=2	Aja-miR-1	1	2	GO:0000166(nucleotide binding);GO:0003723(RNA binding);GO:0005681(spliceosomal complex);GO:0005737(cytoplasm);GO:0006397(mRNA processing);GO:0008380(RNA splicing);GO:0051028(mRNA transport)	ko03040(Spliceosome)
CL12514.Contig7_All	CL12514.Contig7_All	Heterogeneous nuclear ribonucleoprotein A1-like 2 OS=Homo sapiens GN=HNRNPA1L2 PE=2 SV=2	Aja-miR-1	1	2	GO:0000166(nucleotide binding);GO:0003723(RNA binding);GO:0005681(spliceosomal complex);GO:0005737(cytoplasm);GO:0006397(mRNA processing);GO:0008380(RNA splicing);GO:0051028(mRNA transport)	ko03040(Spliceosome)
CL12863.Contig1_All	CL12863.Contig1_All	Septin-11 OS=Bos taurus GN=SEPT11 PE=2 SV=1	Aja-miR-1	1	2	GO:0001725(stress fiber);GO:0005525(GTP binding);GO:0051291(protein heterooligomerization);GO:0070062(extracellular exosome)	ko05100(Bacterial invasion of epithelial cells)
CL12872.Contig2_All	CL12872.Contig2_All	Myosin-10 OS=Homo sapiens GN=MYH10 PE=1 SV=3	Aja-miR-1	1	2	GO:0000146(microfilament motor activity);GO:0000281(mitotic cytokinesis);GO:0001725(stress fiber);GO:0001764(neuron migration);GO:0001778(plasma membrane repair);GO:0003279(cardiac septum development);GO:0005524(ATP binding);GO:0005634(nucleus);GO:0005739(mitochondrion);GO:0005819(spindle);GO:0005886(plasma membrane);GO:0005903(brush border);GO:0005938(cell cortex);GO:0006887(exocytosis);GO:00069…	ko04530(Tight junction)
CL12872.Contig5_All	CL12872.Contig5_All	Myosin-10 OS=Homo sapiens GN=MYH10 PE=1 SV=3	Aja-miR-1	1	2	GO:0000146(microfilament motor activity);GO:0000281(mitotic cytokinesis);GO:0001725(stress fiber);GO:0001764(neuron migration);GO:0001778(plasma membrane repair);GO:0003279(cardiac septum development);GO:0005524(ATP binding);GO:0005634(nucleus);GO:0005739(mitochondrion);GO:0005819(spindle);GO:0005886(plasma membrane);GO:0005903(brush border);GO:0005938(cell cortex);GO:0006887(exocytosis);GO:00069…	ko04530(Tight junction)
CL1328.Contig2_All	CL1328.Contig2_All	Dynamin-1 OS=Bos taurus GN=DNM1 PE=2 SV=1	Aja-miR-1	1	2	GO:0001917(photoreceptor inner segment);GO:0003924(GTPase activity);GO:0005525(GTP binding);GO:0007032(endosome organization);GO:0007605(sensory perception of sound);GO:0008344(adult locomotory behavior);GO:0019901(protein kinase binding);GO:0030117(membrane coat);GO:0042802(identical protein binding);GO:0043209(myelin sheath);GO:0044822(poly);GO:0046983(protein dimerization activity);GO:0051262(…	ko04144(Endocytosis)
CL1450.Contig3_All	CL1450.Contig3_All	Peroxisomal acyl-coenzyme A oxidase 1 OS=Rattus norvegicus GN=Acox1 PE=1 SV=1	Aja-miR-1	1	2	GO:0000062(fatty-acyl-CoA binding);GO:0003995(acyl-CoA dehydrogenase activity);GO:0005777(peroxisome);GO:0009055(electron carrier activity);GO:0033539(fatty acid beta-oxidation using acyl-CoA dehydrogenase);GO:0050660(flavin adenine dinucleotide binding);GO:0052890(oxidoreductase activity, acting on the CH-CH group of donors, with a flavin as acceptor);GO:0055088(lipid homeostasis)	ko01212(Fatty acid metabolism);ko00071(Fatty acid degradation);ko00592(alpha-Linolenic acid metabolism);ko01040(Biosynthesis of unsaturated fatty acids);ko04146(Peroxisome)
CL1455.Contig1_All	CL1455.Contig1_All	Translocator protein OS=Bos taurus GN=TSPO PE=2 SV=1	Aja-miR-1	1	2	GO:0005739(mitochondrion);GO:0016021(integral component of membrane);GO:0031397(negative regulation of protein ubiquitination);GO:0031965(nuclear membrane);GO:0044325(ion channel binding);GO:0070062(extracellular exosome);GO:0072655(establishment of protein localization to mitochondrion);GO:0072656(maintenance of protein location in mitochondrion);GO:1903147(negative regulation of mitophagy);GO:1…	ko04080(Neuroactive ligand-receptor interaction)
CL1719.Contig1_All	CL1719.Contig1_All	Titin OS=Drosophila melanogaster GN=sls PE=1 SV=3	Aja-miR-1	1	2	GO:0000794(condensed nuclear chromosome);GO:0003779(actin binding);GO:0004687(myosin light chain kinase activity);GO:0005515(protein binding);GO:0005863(striated muscle myosin thick filament);GO:0005875(microtubule associated complex);GO:0007062(sister chromatid cohesion);GO:0007076(mitotic chromosome condensation);GO:0007498(mesoderm development);GO:0007517(muscle organ development);GO:0007519(s…	ko00230(Purine metabolism);ko00240(Pyrimidine metabolism);ko03020(RNA polymerase)
CL1789.Contig2_All	CL1789.Contig2_All	Max-like protein X OS=Homo sapiens GN=MLX PE=1 SV=2	Aja-miR-1	1	2	GO:0003700(transcription factor activity, sequence-specific DNA binding);GO:0005634(nucleus);GO:0006357(regulation of transcription from RNA polymerase II promoter)	ko04931(Insulin resistance)
CL185.Contig2_All	CL185.Contig2_All	Vesicle-fusing ATPase OS=Cricetulus griseus GN=NSF PE=1 SV=1	Aja-miR-1	1	2	GO:0005524(ATP binding);GO:0005795(Golgi stack);GO:0006891(intra-Golgi vesicle-mediated transport);GO:0016887(ATPase activity);GO:0043001(Golgi to plasma membrane protein transport);GO:0048211(Golgi vesicle docking)	ko04962(Vasopressin-regulated water reabsorption);ko04727(GABAergic synapse);ko04721(Synaptic vesicle cycle)
CL2179.Contig2_All	CL2179.Contig2_All	-	Aja-miR-1	1	2		ko00190(Oxidative phosphorylation);ko04145(Phagosome)
CL2542.Contig7_All	CL2542.Contig7_All	-	Aja-miR-1	1	2	GO:0016021(integral component of membrane)
CL2730.Contig1_All	CL2730.Contig1_All	F-box/LRR-repeat protein 7 OS=Danio rerio GN=fbxl7 PE=2 SV=1	Aja-miR-1	1	2	GO:0005737(cytoplasm);GO:0005815(microtubule organizing center);GO:0005856(cytoskeleton);GO:0016567(protein ubiquitination)	ko04120(Ubiquitin mediated proteolysis);ko04068(FoxO signaling pathway);ko04110(Cell cycle);ko05168(Herpes simplex infection)
CL2825.Contig2_All	CL2825.Contig2_All	Single-strand selective monofunctional uracil DNA glycosylase OS=Xenopus laevis GN=smug1 PE=1 SV=1	Aja-miR-1	1	2	GO:0000703(oxidized pyrimidine nucleobase lesion DNA N-glycosylase activity);GO:0004844(uracil DNA N-glycosylase activity);GO:0031981(nuclear lumen)	ko03410(Base excision repair)
CL3136.Contig4_All	CL3136.Contig4_All	Hexokinase-1 OS=Mus musculus GN=Hk1 PE=1 SV=3	Aja-miR-1	1	2	GO:0001678(cellular glucose homeostasis);GO:0004340(glucokinase activity);GO:0005829(cytosol);GO:0006096(glycolytic process);GO:0008865(fructokinase activity);GO:0019158(mannokinase activity)	ko01200(Carbon metabolism);ko00010(Glycolysis / Gluconeogenesis);ko00051(Fructose and mannose metabolism);ko00052(Galactose metabolism);ko00500(Starch and sucrose metabolism);ko00520(Amino sugar and nucleotide sugar metabolism);ko00524(Butirosin and neomycin)
CL3137.Contig1_All	CL3137.Contig1_All	Protein DD3-3 OS=Dictyostelium discoideum GN=DD3-3 PE=2 SV=1	Aja-miR-1	1	2	GO:0003674(molecular_function);GO:0005575(cellular_component);GO:0008150(biological_process);GO:0016020(membrane);GO:0016021(integral component of membrane);GO:0044351(macropinocytosis)
CL3137.Contig2_All	CL3137.Contig2_All	Protein DD3-3 OS=Dictyostelium discoideum GN=DD3-3 PE=2 SV=1	Aja-miR-1	1	2	GO:0003674(molecular_function);GO:0005575(cellular_component);GO:0008150(biological_process);GO:0016020(membrane);GO:0016021(integral component of membrane);GO:0044351(macropinocytosis)
CL3148.Contig2_All	CL3148.Contig2_All	B-cell CLL/lymphoma 7 protein family member A OS=Mus musculus GN=Bcl7a PE=2 SV=1	Aja-miR-1	1	2	GO:0003674(molecular_function);GO:0005575(cellular_component);GO:0008150(biological_process)	ko04142(Lysosome)
CL3374.Contig2_All	CL3374.Contig2_All	Guanine nucleotide-binding protein G(i) subunit alpha OS=Patiria pectinifera PE=1 SV=3	Aja-miR-1	1	2	GO:0001664(G-protein coupled receptor binding);GO:0003924(GTPase activity);GO:0004871(signal transducer activity);GO:0005834(heterotrimeric G-protein complex);GO:0007188(adenylate cyclase-modulating G-protein coupled receptor signaling pathway);GO:0031683(G-protein beta/gamma-subunit complex binding)	ko04015(Rap1 signaling pathway);ko04071(Sphingolipid signaling pathway);ko04024(cAMP signaling pathway);ko04022(cGMP - PKG signaling pathway);ko04530(Tight junction);ko04540(Gap junction);ko04611(Platelet activation);ko04670(Leucyte transendothelial migration);ko04062(Chemokine signaling pathway);ko04923(Regulation of lipolysis in adipocyte);ko04915(Estrogen signaling pathway);ko04914(Progesteron…
CL3381.Contig2_All	CL3381.Contig2_All	Integrin beta-1-A OS=Xenopus laevis GN=itgb1-a PE=2 SV=1	Aja-miR-1	1	2	GO:0071438(invadopodium membrane)	ko04512(ECM-receptor interaction);ko04145(Phagosome)
CL3557.Contig2_All	CL3557.Contig2_All	Probable multidrug resistance-associated protein lethal(2)03659 OS=Drosophila melanogaster GN=l(2)03659 PE=2 SV=4	Aja-miR-1	1	2	GO:0005524(ATP binding);GO:0016021(integral component of membrane);GO:0042626(ATPase activity, coupled to transmembrane movement of substances);GO:0055085(transmembrane transport)	ko02010(ABC transporters);ko04024(cAMP signaling pathway);ko04976(Bile secretion)
CL3879.Contig1_All	CL3879.Contig1_All	Serine/arginine-rich splicing factor 4 OS=Homo sapiens GN=SRSF4 PE=1 SV=2	Aja-miR-1	1	2	GO:0000166(nucleotide binding);GO:0005654(nucleoplasm);GO:0044822(poly);GO:0048025(negative regulation of mRNA splicing, via spliceosome)	ko03040(Spliceosome)
CL3918.Contig3_All	CL3918.Contig3_All	Neuroepithelial cell-transforming gene 1 protein OS=Mus musculus GN=Net1 PE=1 SV=2	Aja-miR-1	1	2	GO:0005089(Rho guanyl-nucleotide exchange factor activity);GO:0005622(intracellular);GO:0035023(regulation of Rho protein signal transduction);GO:0035556(intracellular signal transduction);GO:0043547(positive regulation of GTPase activity)
CL3936.Contig1_All	CL3936.Contig1_All	Protein NDRG3 OS=Pongo abelii GN=NDRG3 PE=2 SV=1	Aja-miR-1	1	2	GO:0005737(cytoplasm);GO:0007165(signal transduction)
CL3954.Contig3_All	CL3954.Contig3_All	Multifunctional protein ADE2 OS=Gallus gallus GN=AIRC PE=2 SV=1	Aja-miR-1	1	2	GO:0004638(phosphoribosylaminoimidazole carboxylase activity);GO:0004639(phosphoribosylaminoimidazolesuccinocarboxamide synthase activity);GO:0005829(cytosol);GO:0006189('de novo' IMP biosynthetic process);GO:0046084(adenine biosynthetic process)	ko00230(Purine metabolism)
CL3963.Contig3_All	CL3963.Contig3_All	Transcriptional regulator ICP22 homolog OS=Saimiriine herpesvirus 2 (strain 11) GN=73 PE=3 SV=1	Aja-miR-1	1	2	GO:0000166(nucleotide binding);GO:0003676(nucleic acid binding);GO:0005575(cellular_component);GO:0008150(biological_process)	ko04141(Protein processing in endoplasmic reticulum)
CL3988.Contig2_All	CL3988.Contig2_All	Centrin-2 OS=Mus musculus GN=Cetn2 PE=1 SV=1	Aja-miR-1	1	2	GO:0000922(spindle pole);GO:0005509(calcium ion binding);GO:0005814(centriole);GO:0006289(nucleotide-excision repair);GO:0008017(microtubule binding);GO:0031683(G-protein beta/gamma-subunit complex binding);GO:0032391(photoreceptor connecting cilium);GO:0032795(heterotrimeric G-protein binding);GO:0034605(cellular response to heat)	ko03420(Nucleotide excision repair)
CL431.Contig1_All	CL431.Contig1_All	Nicotinamide phosphoribosyltransferase OS=Sus scrofa GN=NAMPT PE=2 SV=2	Aja-miR-1	1	2	GO:0004514(nicotinate-nucleotide diphosphorylase );GO:0009435(NAD biosynthetic process)	ko00760(Nicotinate and nicotinamide metabolism)
CL4450.Contig4_All	CL4450.Contig4_All	Xaa-Pro dipeptidase OS=Rattus norvegicus GN=Pepd PE=2 SV=1	Aja-miR-1	1	2	GO:0004177(aminopeptidase activity);GO:0006508(proteolysis);GO:0030145(manganese ion binding);GO:0070062(extracellular exosome)	ko00970(Aminoacyl-tRNA biosynthesis)
CL4455.Contig3_All	CL4455.Contig3_All	26S protease regulatory subunit 6B OS=Bos taurus GN=PSMC4 PE=2 SV=1	Aja-miR-1	1	2	GO:0008540(proteasome regulatory particle, base subcomplex);GO:0017025(TBP-class protein binding);GO:0030433(ER-associated ubiquitin-dependent protein catabolic process);GO:0031595(nuclear proteasome complex);GO:0031597(cytosolic proteasome complex);GO:0036402(proteasome-activating ATPase activity);GO:0045899(positive regulation of RNA polymerase II transcriptional preinitiation complex assembly)	ko03050(Proteasome)
CL4456.Contig3_All	CL4456.Contig3_All	Eukaryotic translation initiation factor 3 subunit D OS=Danio rerio GN=eif3d PE=2 SV=1	Aja-miR-1	1	2	GO:0003743(translation initiation factor activity);GO:0005852(eukaryotic translation initiation factor 3 complex)	ko03013(RNA transport)
CL4456.Contig4_All	CL4456.Contig4_All	Eukaryotic translation initiation factor 3 subunit D OS=Danio rerio GN=eif3d PE=2 SV=1	Aja-miR-1	1	2	GO:0003743(translation initiation factor activity);GO:0005852(eukaryotic translation initiation factor 3 complex)	ko03013(RNA transport)
CL4609.Contig2_All	CL4609.Contig2_All	Splicing factor 3B subunit 6 OS=Homo sapiens GN=SF3B6 PE=1 SV=1	Aja-miR-1	1	2	GO:0000398(mRNA splicing, via spliceosome);GO:0005684(U2-type spliceosomal complex);GO:0005686(U2 snRNP);GO:0005689(U12-type spliceosomal complex);GO:0071011(precatalytic spliceosome);GO:0071013(catalytic step 2 spliceosome)	ko03040(Spliceosome)
CL4609.Contig3_All	CL4609.Contig3_All	Splicing factor 3B subunit 6 OS=Homo sapiens GN=SF3B6 PE=1 SV=1	Aja-miR-1	1	2	GO:0000398(mRNA splicing, via spliceosome);GO:0005684(U2-type spliceosomal complex);GO:0005686(U2 snRNP);GO:0005689(U12-type spliceosomal complex);GO:0071011(precatalytic spliceosome);GO:0071013(catalytic step 2 spliceosome)	ko03040(Spliceosome)
CL464.Contig11_All	CL464.Contig11_All	Charged multivesicular body protein 1b OS=Xenopus tropicalis GN=chmp1b PE=2 SV=1	Aja-miR-1	1	2	GO:0005829(cytosol);GO:0007034(vacuolar transport);GO:0015031(protein transport);GO:0031902(late endosome membrane)	ko04144(Endocytosis)
CL4640.Contig2_All	CL4640.Contig2_All	Protein SREK1IP1 OS=Xenopus tropicalis GN=srek1ip1 PE=2 SV=1	Aja-miR-1	1	2	GO:0003676(nucleic acid binding);GO:0008270(zinc ion binding)
CL470.Contig2_All	CL470.Contig2_All	Cactin OS=Danio rerio GN=cactin PE=2 SV=1	Aja-miR-1	1	2	GO:0001933(negative regulation of protein phosphorylation);GO:0005654(nucleoplasm);GO:0005737(cytoplasm);GO:0031665(negative regulation of lipopolysaccharide-mediated signaling pathway);GO:0032088(negative regulation of NF-kappaB transcription factor activity);GO:0032688(negative regulation of interferon-beta production);GO:0032717(negative regulation of interleukin-8 production);GO:0032720(negat…
CL4710.Contig3_All	CL4710.Contig3_All	Protein sidekick OS=Drosophila melanogaster GN=sdk PE=1 SV=2	Aja-miR-1	1	2	GO:0005887(integral component of plasma membrane);GO:0042675(compound eye cone cell differentiation);GO:0046533(negative regulation of photoreceptor cell differentiation);GO:0050931(pigment cell differentiation);GO:0098595(perivitelline space)	ko04931(Insulin resistance)
CL4835.Contig2_All	CL4835.Contig2_All	Melanoregulin OS=Danio rerio GN=mreg PE=2 SV=1	Aja-miR-1	1	2	GO:0003674(molecular_function);GO:0005886(plasma membrane);GO:0016020(membrane);GO:0016324(apical plasma membrane);GO:0032402(melanosome transport);GO:0042470(melanosome)
CL4891.Contig3_All	CL4891.Contig3_All	Solute carrier family 23 member 2 OS=Mus musculus GN=Slc23a2 PE=1 SV=2	Aja-miR-1	1	2	GO:0008520(L-ascorbate:sodium symporter activity);GO:0009925(basal plasma membrane);GO:0015882(L-ascorbic acid transport);GO:0016021(integral component of membrane);GO:0016324(apical plasma membrane);GO:0035461(vitamin transmembrane transport);GO:0043292(contractile fiber);GO:0048741(skeletal muscle fiber development);GO:0070890(sodium-dependent L-ascorbate transmembrane transporter activity);GO:…	ko04977(Vitamin digestion and absorption)
CL5291.Contig1_All	CL5291.Contig1_All	COP9 signalosome complex subunit 2 (Fragment) OS=Xenopus laevis GN=csn2 PE=2 SV=1	Aja-miR-1	1	2	GO:0003714(transcription corepressor activity);GO:0005737(cytoplasm);GO:0008180(COP9 signalosome);GO:0008283(cell proliferation);GO:0010388(cullin deneddylation);GO:0035914(skeletal muscle cell differentiation);GO:0045892(negative regulation of transcription, DNA-templated)	ko03050(Proteasome)
CL5367.Contig1_All	CL5367.Contig1_All	Death-inducer obliterator 1 OS=Mus musculus GN=Dido1 PE=1 SV=4	Aja-miR-1	1	2	GO:0006351(transcription, DNA-templated);GO:0008270(zinc ion binding);GO:0046872(metal ion binding);GO:0097190(apoptotic signaling pathway)
CL5645.Contig2_All	CL5645.Contig2_All	GA-binding protein subunit beta-2 OS=Mus musculus GN=Gabpb2 PE=1 SV=2	Aja-miR-1	1	2	GO:0008150(biological_process)	ko05205(Proteoglycans in cancer)
CL5683.Contig1_All	CL5683.Contig1_All	Tumor protein p63-regulated gene 1-like protein OS=Homo sapiens GN=TPRG1L PE=1 SV=1	Aja-miR-1	1	2	GO:0042802(identical protein binding);GO:0070062(extracellular exosome)
CL5856.Contig2_All	CL5856.Contig2_All	Hydroxyacid oxidase 2 OS=Mus musculus GN=Hao2 PE=1 SV=1	Aja-miR-1	1	2	GO:0003824(catalytic activity);GO:0010181(FMN binding);GO:0016491(oxidoreductase activity);GO:0055114(oxidation-reduction process)	ko01200(Carbon metabolism);ko00630(Glyoxylate and dicarboxylate metabolism);ko04146(Peroxisome)
CL5916.Contig1_All	CL5916.Contig1_All	Nicalin-1 OS=Danio rerio GN=ncl1 PE=2 SV=1	Aja-miR-1	1	2	GO:0005789(endoplasmic reticulum membrane);GO:0009966(regulation of signal transduction)
CL5927.Contig3_All	CL5927.Contig3_All	Protein phosphatase 1G OS=Bos taurus GN=PPM1G PE=2 SV=2	Aja-miR-1	1	2	GO:0003824(catalytic activity);GO:0004721(phosphoprotein phosphatase activity);GO:0004722(protein serine/threonine phosphatase activity);GO:0006470(protein dephosphorylation);GO:0007417(central nervous system development);GO:0016787(hydrolase activity);GO:0043169(cation binding);GO:0046872(metal ion binding)	ko04010(MAPK signaling pathway)
CL5963.Contig1_All	CL5963.Contig1_All	C-type lectin domain family 10 member A OS=Mus musculus GN=Clec10a PE=1 SV=1	Aja-miR-1	1	2	GO:0002925(positive regulation of humoral immune response mediated by circulating immunoglobulin);GO:0009897(external side of plasma membrane);GO:0016021(integral component of membrane);GO:0051000(positive regulation of nitric-oxide synthase activity);GO:0051712(positive regulation of killing of cells of other organism);GO:0051770(positive regulation of nitric-oxide synthase biosynthetic process)…	ko04640(Hematopoietic cell lineage);ko05169(Epstein-Barr virus infection)
CL6304.Contig2_All	CL6304.Contig2_All	DNA repair protein RAD50 OS=Homo sapiens GN=RAD50 PE=1 SV=1	Aja-miR-1	1	2	GO:0000014(single-stranded DNA endodeoxyribonuclease activity);GO:0000722(telomere maintenance via recombination);GO:0000724(double-strand break repair via homologous recombination);GO:0000784(nuclear chromosome, telomeric region);GO:0000790(nuclear chromatin);GO:0000794(condensed nuclear chromosome);GO:0003691(double-stranded telomeric DNA binding);GO:0004003(ATP-dependent DNA helicase activity)…	ko03440(Homologous recombination);ko03450(Non-homologous end-joining)
CL6336.Contig2_All	CL6336.Contig2_All	40S ribosomal protein SA OS=Tripneustes gratilla PE=2 SV=1	Aja-miR-1	1	2	GO:0000028(ribosomal small subunit assembly);GO:0000447(endonucleolytic cleavage in ITS1 to separate SSU-rRNA from 5.8S rRNA and LSU-rRNA from tricistronic rRNA transcript );GO:0000461(endonucleolytic cleavage to generate mature 3'-end of SSU-rRNA from );GO:0003735(structural constituent of ribosome);GO:0005055(laminin receptor activity);GO:0005622(intracellular);GO:0005634(nucleus);GO:0005737(cy…	ko03010(Ribosome)
CL6363.Contig1_All	CL6363.Contig1_All	Phosphatidylethanolamine-binding protein homolog F40A3.3 OS=Caenorhabditis elegans GN=F40A3.3 PE=3 SV=1	Aja-miR-1	1	2	GO:0003674(molecular_function);GO:0005575(cellular_component);GO:0008150(biological_process)
CL6408.Contig2_All	CL6408.Contig2_All	Valine--tRNA ligase OS=Rattus norvegicus GN=Vars PE=2 SV=2	Aja-miR-1	1	2	GO:0004832(valine-tRNA ligase activity);GO:0005829(cytosol);GO:0006438(valyl-tRNA aminoacylation)	ko00970(Aminoacyl-tRNA biosynthesis)
CL663.Contig1_All	CL663.Contig1_All	Leucine-rich repeat transmembrane neuronal protein 3 OS=Homo sapiens GN=LRRTM3 PE=2 SV=2	Aja-miR-1	1	2	GO:0016020(membrane);GO:0016021(integral component of membrane)	ko04151(PI3K-Akt signaling pathway);ko04512(ECM-receptor interaction);ko04510(Focal adhesion)
CL663.Contig3_All	CL663.Contig3_All	Leucine-rich repeat transmembrane neuronal protein 3 OS=Homo sapiens GN=LRRTM3 PE=2 SV=2	Aja-miR-1	1	2	GO:0016020(membrane);GO:0016021(integral component of membrane)	ko04151(PI3K-Akt signaling pathway);ko04512(ECM-receptor interaction);ko04510(Focal adhesion)
CL663.Contig4_All	CL663.Contig4_All	Leucine-rich repeat transmembrane neuronal protein 3 OS=Homo sapiens GN=LRRTM3 PE=2 SV=2	Aja-miR-1	1	2	GO:0016020(membrane);GO:0016021(integral component of membrane)	ko04151(PI3K-Akt signaling pathway);ko04512(ECM-receptor interaction);ko04510(Focal adhesion)
CL6732.Contig2_All	CL6732.Contig2_All	Calpain-5 OS=Homo sapiens GN=CAPN5 PE=1 SV=2	Aja-miR-1	1	2	GO:0004198(calcium-dependent cysteine-type endopeptidase activity);GO:0005622(intracellular);GO:0005737(cytoplasm);GO:0006508(proteolysis);GO:0008233(peptidase activity);GO:0008234(cysteine-type peptidase activity);GO:0016787(hydrolase activity)	ko04141(Protein processing in endoplasmic reticulum)
CL6760.Contig2_All	CL6760.Contig2_All	Lysosomal Pro-X carboxypeptidase OS=Mus musculus GN=Prcp PE=1 SV=2	Aja-miR-1	1	2	GO:0003085(negative regulation of systemic arterial blood pressure);GO:0004185(serine-type carboxypeptidase activity);GO:0006508(proteolysis);GO:0008239(dipeptidyl-peptidase activity);GO:0043535(regulation of blood vessel endothelial cell migration);GO:0060055(angiogenesis involved in wound healing)	ko04614(Renin-angiotensin system);ko04974(Protein digestion and absorption)
CL679.Contig2_All	CL679.Contig2_All	Protein SSXT OS=Mus musculus GN=Ss18 PE=2 SV=2	Aja-miR-1	1	2	GO:0000226(microtubule cytoskeleton organization);GO:0000902(cell morphogenesis);GO:0005634(nucleus);GO:0005881(cytoplasmic microtubule);GO:0006351(transcription, DNA-templated);GO:0006355(regulation of transcription, DNA-templated);GO:0007010(cytoskeleton organization);GO:0030374(ligand-dependent nuclear receptor transcription coactivator activity);GO:0035556(intracellular signal transduction);G…	ko05202(Transcriptional misregulation in cancers)
CL7078.Contig2_All	CL7078.Contig2_All	Melanotransferrin OS=Mus musculus GN=Meltf PE=2 SV=1	Aja-miR-1	1	2	GO:0005506(iron ion binding);GO:0005576(extracellular region);GO:0005615(extracellular space);GO:0005886(plasma membrane);GO:0006810(transport);GO:0006811(ion transport);GO:0006879(cellular iron ion homeostasis);GO:0009986(cell surface);GO:0010756(positive regulation of plasminogen activation);GO:0016020(membrane);GO:0031225(anchored component of membrane);GO:0046658(anchored component of plasma …	ko04066(HIF-1 signaling pathway);ko04978(Mineral absorption)
CL7086.Contig3_All	CL7086.Contig3_All	Bifunctional purine biosynthesis protein PURH OS=Gallus gallus GN=ATIC PE=1 SV=1	Aja-miR-1	1	2	GO:0003937(IMP cyclohydrolase activity);GO:0004643(phosphoribosylaminoimidazolecarboxamide formyltransferase activity);GO:0005739(mitochondrion);GO:0006164(purine nucleotide biosynthetic process);GO:0016020(membrane);GO:0042803(protein homodimerization activity);GO:0070062(extracellular exosome)	ko00230(Purine metabolism);ko00670(One carbon pool by folate)
CL7226.Contig2_All	CL7226.Contig2_All	-	Aja-miR-1	1	2		ko04080(Neuroactive ligand-receptor interaction)
CL725.Contig2_All	CL725.Contig2_All	Probable 39S ribosomal protein L24, mitochondrial OS=Danio rerio GN=mrpl24 PE=2 SV=1	Aja-miR-1	1	2	GO:0005739(mitochondrion);GO:0006412(translation)	ko03010(Ribosome)
CL7257.Contig1_All	CL7257.Contig1_All	Histone-lysine N-methyltransferase 2A OS=Homo sapiens GN=KMT2A PE=1 SV=5	Aja-miR-1	1	2	GO:0001046(core promoter sequence-specific DNA binding);GO:0003682(chromatin binding);GO:0005737(cytoplasm);GO:0006306(DNA methylation);GO:0006461(protein complex assembly);GO:0008270(zinc ion binding);GO:0008285(negative regulation of cell proliferation);GO:0008542(visual learning);GO:0009791(post-embryonic development);GO:0009952(anterior/posterior pattern specification);GO:0018026(peptidyl-lys…	ko00310(Lysine degradation)
CL7393.Contig1_All	CL7393.Contig1_All	WD repeat-containing protein WRAP73 OS=Homo sapiens GN=WRAP73 PE=1 SV=1	Aja-miR-1	1	2	GO:0005575(cellular_component)
CL7433.Contig3_All	CL7433.Contig3_All	D-3-phosphoglycerate dehydrogenase OS=Rattus norvegicus GN=Phgdh PE=1 SV=3	Aja-miR-1	1	2	GO:0004617(phosphoglycerate dehydrogenase activity);GO:0009070(serine family amino acid biosynthetic process)	ko01200(Carbon metabolism);ko01230(Biosynthesis of amino acids);ko00260(Glycine,ko serine and threonine metabolism)
CL7731.Contig2_All	CL7731.Contig2_All	Protein transport protein Sec61 subunit beta OS=Canis lupus familiaris GN=SEC61B PE=1 SV=2	Aja-miR-1	1	2	GO:0000060(protein import into nucleus, translocation);GO:0005784(Sec61 translocon complex);GO:0016021(integral component of membrane);GO:0030433(ER-associated ubiquitin-dependent protein catabolic process);GO:0030970(retrograde protein transport, ER to cytosol);GO:0044822(poly);GO:0048408(epidermal growth factor binding)	ko03060(Protein export);ko04141(Protein processing in endoplasmic reticulum);ko04145(Phagosome)
CL7843.Contig2_All	CL7843.Contig2_All	Uracil-DNA glycosylase OS=Homo sapiens GN=UNG PE=1 SV=2	Aja-miR-1	1	2	GO:0003684(damaged DNA binding);GO:0004844(uracil DNA N-glycosylase activity);GO:0005515(protein binding);GO:0005634(nucleus);GO:0005654(nucleoplasm);GO:0005739(mitochondrion);GO:0006281(DNA repair);GO:0006284(base-excision repair);GO:0016032(viral process);GO:0016446(somatic hypermutation of immunoglobulin genes);GO:0016447(somatic recombination of immunoglobulin gene segments);GO:0019899(enzyme…	ko03410(Base excision repair)
CL7922.Contig2_All	CL7922.Contig2_All	Dynactin subunit 1 OS=Xenopus laevis GN=dctn1 PE=2 SV=1	Aja-miR-1	1	2	GO:0005813(centrosome);GO:0031122(cytoplasmic microtubule organization);GO:0090316(positive regulation of intracellular protein transport)	ko04962(Vasopressin-regulated water reabsorption);ko05016(Huntington's disease)
CL7922.Contig3_All	CL7922.Contig3_All	Dynactin subunit 1 OS=Xenopus laevis GN=dctn1 PE=2 SV=1	Aja-miR-1	1	2	GO:0005813(centrosome);GO:0031122(cytoplasmic microtubule organization);GO:0090316(positive regulation of intracellular protein transport)	ko04962(Vasopressin-regulated water reabsorption);ko05016(Huntington's disease)
CL7922.Contig4_All	CL7922.Contig4_All	Dynactin subunit 1 OS=Xenopus laevis GN=dctn1 PE=2 SV=1	Aja-miR-1	1	2	GO:0005813(centrosome);GO:0031122(cytoplasmic microtubule organization);GO:0090316(positive regulation of intracellular protein transport)	ko04962(Vasopressin-regulated water reabsorption);ko05016(Huntington's disease)
CL8002.Contig1_All	CL8002.Contig1_All	Guanine nucleotide exchange factor MSS4 OS=Mus musculus GN=Rabif PE=1 SV=1	Aja-miR-1	1	2	GO:0005085(guanyl-nucleotide exchange factor activity);GO:0007264(small GTPase mediated signal transduction)
CL8195.Contig1_All	CL8195.Contig1_All	Dynein regulatory complex protein 1 OS=Xenopus laevis GN=drc1 PE=2 SV=1	Aja-miR-1	1	2	GO:0005930(axoneme);GO:0060285(cilium-dependent cell motility);GO:0070286(axonemal dynein complex assembly);GO:0071973(bacterial-type flagellum-dependent cell motility)	ko04530(Tight junction)
CL8217.Contig2_All	CL8217.Contig2_All	C-type lectin domain family 19 member A OS=Homo sapiens GN=CLEC19A PE=2 SV=1	Aja-miR-1	1	2	GO:0008150(biological_process)	ko04145(Phagosome)
CL8238.Contig3_All	CL8238.Contig3_All	Probable U3 small nucleolar RNA-associated protein 11 OS=Homo sapiens GN=UTP11 PE=1 SV=2	Aja-miR-1	1	2	GO:0005730(nucleolus);GO:0006364(rRNA processing);GO:0032040(small-subunit processome);GO:0042274(ribosomal small subunit biogenesis)
CL8352.Contig1_All	CL8352.Contig1_All	Protein FAM72A OS=Bos taurus GN=FAM72A PE=1 SV=1	Aja-miR-1	1	2	GO:0005575(cellular_component)
CL8680.Contig2_All	CL8680.Contig2_All	Cholesterol oxidase OS=Streptomyces sp. (strain SA-COO) GN=choA PE=1 SV=1	Aja-miR-1	1	2	GO:0005575(cellular_component);GO:0008150(biological_process)
CL8899.Contig1_All	CL8899.Contig1_All	-	Aja-miR-1	1	2	GO:0042273(ribosomal large subunit biogenesis)
CL8899.Contig2_All	CL8899.Contig2_All	-	Aja-miR-1	1	2	GO:0042273(ribosomal large subunit biogenesis)
CL892.Contig1_All	CL892.Contig1_All	RNA-binding protein 39 OS=Pongo abelii GN=RBM39 PE=2 SV=1	Aja-miR-1	1	2	GO:0000166(nucleotide binding);GO:0003676(nucleic acid binding);GO:0003723(RNA binding);GO:0005634(nucleus);GO:0006397(mRNA processing)	ko04931(Insulin resistance)
CL892.Contig6_All	CL892.Contig6_All	RNA-binding protein 39 OS=Pongo abelii GN=RBM39 PE=2 SV=1	Aja-miR-1	1	2	GO:0000166(nucleotide binding);GO:0003676(nucleic acid binding);GO:0003723(RNA binding);GO:0005634(nucleus);GO:0006397(mRNA processing)	ko04931(Insulin resistance)
CL9016.Contig2_All	CL9016.Contig2_All	N-acylneuraminate cytidylyltransferase OS=Pongo abelii GN=CMAS PE=2 SV=1	Aja-miR-1	1	2	GO:0005829(cytosol);GO:0008781(N-acylneuraminate cytidylyltransferase activity)	ko00520(Amino sugar and nucleotide sugar metabolism)
CL9074.Contig2_All	CL9074.Contig2_All	Cysteine-rich protein 1 OS=Bos taurus GN=CRIP1 PE=3 SV=3	Aja-miR-1	1	2	GO:0003680(AT DNA binding);GO:0005737(cytoplasm);GO:0008270(zinc ion binding);GO:0008301(DNA binding, bending);GO:0008630(intrinsic apoptotic signaling pathway in response to DNA damage);GO:0010043(response to zinc ion);GO:0042277(peptide binding);GO:0071236(cellular response to antibiotic);GO:0071493(cellular response to UV-B)
CL9175.Contig1_All	CL9175.Contig1_All	Iron-sulfur cluster co-chaperone protein HscB, mitochondrial OS=Homo sapiens GN=HSCB PE=1 SV=3	Aja-miR-1	1	2	GO:0005739(mitochondrion);GO:0016226(iron-sulfur cluster assembly);GO:0051087(chaperone binding)
CL9244.Contig2_All	CL9244.Contig2_All	Bromodomain and WD repeat-containing protein 3 OS=Mus musculus GN=Brwd3 PE=1 SV=1	Aja-miR-1	1	2	GO:0005634(nucleus);GO:0006357(regulation of transcription from RNA polymerase II promoter);GO:0007010(cytoskeleton organization);GO:0008360(regulation of cell shape)	ko04120(Ubiquitin mediated proteolysis)
CL9282.Contig1_All	CL9282.Contig1_All	AT-rich interactive domain-containing protein 2 OS=Homo sapiens GN=ARID2 PE=1 SV=2	Aja-miR-1	1	2	GO:0003677(DNA binding);GO:0005654(nucleoplasm);GO:0005886(plasma membrane);GO:0006337(nucleosome disassembly);GO:0006355(regulation of transcription, DNA-templated);GO:0046872(metal ion binding);GO:0090544(BAF-type complex)
CL9282.Contig2_All	CL9282.Contig2_All	AT-rich interactive domain-containing protein 2 OS=Homo sapiens GN=ARID2 PE=1 SV=2	Aja-miR-1	1	2	GO:0003677(DNA binding);GO:0005654(nucleoplasm);GO:0005886(plasma membrane);GO:0006337(nucleosome disassembly);GO:0006355(regulation of transcription, DNA-templated);GO:0046872(metal ion binding);GO:0090544(BAF-type complex)
CL9379.Contig2_All	CL9379.Contig2_All	RNA polymerase-associated protein CTR9 homolog OS=Xenopus tropicalis GN=ctr9 PE=2 SV=1	Aja-miR-1	1	2	GO:0000993(RNA polymerase II core binding);GO:0006355(regulation of transcription, DNA-templated);GO:0016593(Cdc73/Paf1 complex);GO:0051569(regulation of histone H3-K4 methylation)
CL9417.Contig2_All	CL9417.Contig2_All	Adhesion G protein-coupled receptor L4 OS=Mus musculus GN=Adgrl4 PE=2 SV=3	Aja-miR-1	1	2	GO:0004930(G-protein coupled receptor activity);GO:0005509(calcium ion binding);GO:0007166(cell surface receptor signaling pathway);GO:0007186(G-protein coupled receptor signaling pathway);GO:0016021(integral component of membrane)	ko04080(Neuroactive ligand-receptor interaction)
CL949.Contig1_All	CL949.Contig1_All	RING-box protein 2 OS=Homo sapiens GN=RNF7 PE=1 SV=1	Aja-miR-1	1	2	GO:0019788(NEDD8 transferase activity);GO:0031146(SCF-dependent proteasomal ubiquitin-dependent protein catabolic process);GO:0031462(Cul2-RING ubiquitin ligase complex);GO:0031463(Cul3-RING ubiquitin ligase complex);GO:0031466(Cul5-RING ubiquitin ligase complex);GO:0031467(Cul7-RING ubiquitin ligase complex);GO:0042787(protein ubiquitination involved in ubiquitin-dependent protein catabolic proc…	ko04120(Ubiquitin mediated proteolysis)
CL9626.Contig2_All	CL9626.Contig2_All	Cytochrome b5 OS=Mus musculus GN=Cyb5a PE=1 SV=2	Aja-miR-1	1	2	GO:0004768(stearoyl-CoA 9-desaturase activity);GO:0005737(cytoplasm);GO:0005739(mitochondrion);GO:0005783(endoplasmic reticulum);GO:0005789(endoplasmic reticulum membrane);GO:0006631(fatty acid metabolic process);GO:0006810(transport);GO:0016020(membrane);GO:0016021(integral component of membrane);GO:0019899(enzyme binding);GO:0020037(heme binding);GO:0043231(intracellular membrane-bounded organe…	ko00920(Sulfur metabolism)
CL9859.Contig1_All	CL9859.Contig1_All	Probable ATP-dependent RNA helicase DDX4 OS=Bos taurus GN=DDX4 PE=2 SV=1	Aja-miR-1	1	2	GO:0004004(ATP-dependent RNA helicase activity);GO:0010501(RNA secondary structure unwinding);GO:0043186(P granule);GO:0048471(perinuclear region of cytoplasm)	ko04622(RIG-I-like receptor signaling pathway);ko05203(Viral carcinogenesis);ko05161(Hepatitis B)
CL9859.Contig2_All	CL9859.Contig2_All	Probable ATP-dependent RNA helicase DDX4 OS=Bos taurus GN=DDX4 PE=2 SV=1	Aja-miR-1	1	2	GO:0004004(ATP-dependent RNA helicase activity);GO:0010501(RNA secondary structure unwinding);GO:0043186(P granule);GO:0048471(perinuclear region of cytoplasm)	ko04622(RIG-I-like receptor signaling pathway);ko05203(Viral carcinogenesis);ko05161(Hepatitis B)
Unigene10734_All	Unigene10734_All	S1 RNA-binding domain-containing protein 1 OS=Homo sapiens GN=SRBD1 PE=1 SV=2	Aja-miR-1	1	2	GO:0003676(nucleic acid binding);GO:0006139(nucleobase-containing compound metabolic process)
Unigene1124_All	Unigene1124_All	Guanine nucleotide-binding protein subunit beta-2 OS=Caenorhabditis elegans GN=gpb-2 PE=1 SV=2	Aja-miR-1	1	2	GO:0004871(signal transducer activity);GO:0007165(signal transduction);GO:0007212(dopamine receptor signaling pathway);GO:0007213(G-protein coupled acetylcholine receptor signaling pathway);GO:0007631(feeding behavior);GO:0008277(regulation of G-protein coupled receptor protein signaling pathway);GO:0032094(response to food);GO:0040012(regulation of locomotion);GO:0043025(neuronal cell body);GO:0…	ko04014(Ras signaling pathway);ko04151(PI3K-Akt signaling pathway);ko04062(Chemokine signaling pathway);ko04724(Glutamatergic synapse);ko04727(GABAergic synapse);ko04725(Cholinergic synapse);ko04728(Dopaminergic synapse);ko04726(Serotonergic synapse);ko04723(Retrograde endocannabinoid signaling);ko04713(Circadian entrainment);ko05200(Pathways in cancer);ko05032(Morphine addiction);ko05034(Alcohol…
Unigene11471_All	Unigene11471_All	Ras-related protein Rab-20 OS=Homo sapiens GN=RAB20 PE=1 SV=1	Aja-miR-1	1	2	GO:0005769(early endosome);GO:0005886(plasma membrane);GO:0030100(regulation of endocytosis);GO:0030139(endocytic vesicle)	ko04144(Endocytosis);ko04145(Phagosome)
Unigene11475_All	Unigene11475_All	Ras-related protein Rab-20 OS=Homo sapiens GN=RAB20 PE=1 SV=1	Aja-miR-1	1	2	GO:0005769(early endosome);GO:0005886(plasma membrane);GO:0030100(regulation of endocytosis);GO:0030139(endocytic vesicle)	ko04144(Endocytosis);ko04145(Phagosome)
Unigene11522_All	Unigene11522_All	RNA-binding protein 39 OS=Pongo abelii GN=RBM39 PE=2 SV=1	Aja-miR-1	1	2	GO:0000166(nucleotide binding);GO:0003676(nucleic acid binding);GO:0003723(RNA binding);GO:0005634(nucleus);GO:0006397(mRNA processing)	ko04931(Insulin resistance)
Unigene11587_All	Unigene11587_All	Probable methyltransferase BMT2 homolog OS=Homo sapiens GN=BMT2 PE=2 SV=1	Aja-miR-1	1	2	GO:0016433(rRNA );GO:0031167(rRNA methylation)
Unigene11708_All	Unigene11708_All	Protein KIAA0100 OS=Homo sapiens GN=KIAA0100 PE=1 SV=3	Aja-miR-1	1	2	GO:0005515(protein binding)
Unigene11830_All	Unigene11830_All	Protein Njmu-R1 OS=Mus musculus PE=1 SV=2	Aja-miR-1	1	2	GO:0003674(molecular_function);GO:0005575(cellular_component);GO:0008150(biological_process)
Unigene12083_All	Unigene12083_All	Hyaluronidase-1 OS=Sus scrofa GN=HYAL1 PE=2 SV=1	Aja-miR-1	1	2	GO:0004415(hyalurononglucosaminidase activity);GO:0005975(carbohydrate metabolic process)	ko00531(Glycosaminoglycan degradation)
Unigene12100_All	Unigene12100_All	-	Aja-miR-1	1	2	GO:0002020(protease binding);GO:0005578(proteinaceous extracellular matrix);GO:0005615(extracellular space);GO:0008191(metalloendopeptidase inhibitor activity);GO:0010033(response to organic substance);GO:0043086(negative regulation of catalytic activity);GO:0051045(negative regulation of membrane protein ectodomain proteolysis)
Unigene12469_All	Unigene12469_All	T-complex-associated testis-expressed protein 1 OS=Homo sapiens GN=TCTE1 PE=2 SV=1	Aja-miR-1	1	2	GO:0003674(molecular_function);GO:0005575(cellular_component);GO:0008150(biological_process)	ko04621(NOD-like receptor signaling pathway);ko05133(Pertussis)
Unigene12996_All	Unigene12996_All	DEP domain-containing protein 1A OS=Xenopus laevis GN=depdc1a PE=2 SV=1	Aja-miR-1	1	2	GO:0005654(nucleoplasm);GO:0017053(transcriptional repressor complex);GO:0035556(intracellular signal transduction);GO:0045892(negative regulation of transcription, DNA-templated)
Unigene13118_All	Unigene13118_All	Sjoegren syndrome nuclear autoantigen 1 OS=Homo sapiens GN=SSNA1 PE=1 SV=2	Aja-miR-1	1	2	GO:0000086(G2/M transition of mitotic cell cycle);GO:0005515(protein binding);GO:0005634(nucleus);GO:0005813(centrosome);GO:0005829(cytosol);GO:0005886(plasma membrane);GO:0036064(ciliary basal body);GO:0042073(intraciliary transport);GO:0042802(identical protein binding);GO:0060830(ciliary receptor clustering involved in smoothened signaling pathway)
Unigene15127_All	Unigene15127_All	Rho-related GTP-binding protein RhoU OS=Mus musculus GN=Rhou PE=2 SV=1	Aja-miR-1	1	2	GO:0000082(G1/S transition of mitotic cell cycle);GO:0000166(nucleotide binding);GO:0003924(GTPase activity);GO:0005525(GTP binding);GO:0005794(Golgi apparatus);GO:0005886(plasma membrane);GO:0007010(cytoskeleton organization);GO:0007264(small GTPase mediated signal transduction);GO:0008360(regulation of cell shape);GO:0016020(membrane);GO:0016601(Rac protein signal transduction);GO:0030036(actin…	ko04144(Endocytosis);ko04933(AGE-RAGE signaling pathway in diabetic complications)
Unigene15183_All	Unigene15183_All	V-type proton ATPase subunit B OS=Drosophila melanogaster GN=Vha55 PE=2 SV=1	Aja-miR-1	1	2	GO:0000221(vacuolar proton-transporting V-type ATPase, V1 domain);GO:0005524(ATP binding);GO:0005769(early endosome);GO:0005829(cytosol);GO:0005886(plasma membrane);GO:0005903(brush border);GO:0007035(vacuolar acidification);GO:0015991(ATP hydrolysis coupled proton transport);GO:0015992(proton transport);GO:0033181(plasma membrane proton-transporting V-type ATPase complex);GO:0046034(ATP metaboli…	ko00190(Oxidative phosphorylation);ko04145(Phagosome)
Unigene15226_All	Unigene15226_All	Corticotropin-releasing factor receptor 2 OS=Rattus norvegicus GN=Crhr2 PE=1 SV=2	Aja-miR-1	1	2	GO:0004930(G-protein coupled receptor activity);GO:0007166(cell surface receptor signaling pathway);GO:0007186(G-protein coupled receptor signaling pathway);GO:0016021(integral component of membrane)	ko04080(Neuroactive ligand-receptor interaction)
Unigene152_All	Unigene152_All	Catenin alpha-2 OS=Pongo abelii GN=CTNNA2 PE=2 SV=3	Aja-miR-1	1	2	GO:0005737(cytoplasm);GO:0005912(adherens junction);GO:0007409(axonogenesis);GO:0016337(single organismal cell-cell adhesion);GO:0021942(radial glia guided migration of Purkinje cell);GO:0030424(axon);GO:0048813(dendrite morphogenesis);GO:0048854(brain morphogenesis);GO:0051823(regulation of synapse structural plasticity);GO:0060134(prepulse inhibition)	ko04520(Adherens junction);ko04530(Tight junction)
Unigene15347_All	Unigene15347_All	Core histone macro-H2A.1 OS=Gallus gallus GN=H2AFY PE=1 SV=3	Aja-miR-1	1	2	GO:0000790(nuclear chromatin);GO:0003677(DNA binding);GO:0006342(chromatin silencing)	ko05322(Systemic lupus erythematosus);ko05034(Alcoholism)
Unigene15358_All	Unigene15358_All	Transcription factor CP2 OS=Gallus gallus GN=TFCP2 PE=2 SV=1	Aja-miR-1	1	2	GO:0005654(nucleoplasm);GO:0005737(cytoplasm)
Unigene15424_All	Unigene15424_All	Sterol-4-alpha-carboxylate 3-dehydrogenase, decarboxylating OS=Mus musculus GN=Nsdhl PE=1 SV=1	Aja-miR-1	1	2	GO:0001942(hair follicle development);GO:0003854(3-beta-hydroxy-delta5-steroid dehydrogenase activity);GO:0005783(endoplasmic reticulum);GO:0005811(lipid particle);GO:0006629(lipid metabolic process);GO:0006694(steroid biosynthetic process);GO:0006695(cholesterol biosynthetic process);GO:0007224(smoothened signaling pathway);GO:0008202(steroid metabolic process);GO:0008203(cholesterol metabolic p…	ko00100(Steroid biosynthesis)
Unigene15530_All	Unigene15530_All	Aurora kinase A-B OS=Xenopus laevis GN=aurka-b PE=2 SV=3	Aja-miR-1	1	2	GO:0000922(spindle pole);GO:0004672(protein kinase activity);GO:0004674(protein serine/threonine kinase activity);GO:0005737(cytoplasm);GO:0005813(centrosome);GO:0005876(spindle microtubule);GO:0008017(microtubule binding);GO:0018105(peptidyl-serine phosphorylation);GO:0019894(kinesin binding);GO:0046777(protein autophosphorylation);GO:0090307(mitotic spindle assembly)	ko04114(Oocyte meiosis);ko04914(Progesterone-mediated oocyte maturation)
Unigene15782_All	Unigene15782_All	Nuclear factor interleukin-3-regulated protein OS=Homo sapiens GN=NFIL3 PE=1 SV=2	Aja-miR-1	1	2	GO:0001078(transcriptional repressor activity, RNA polymerase II core promoter proximal region sequence-specific binding);GO:0005634(nucleus);GO:0006355(regulation of transcription, DNA-templated);GO:0007623(circadian rhythm)	ko04711(Circadian rhythm - fly)
Unigene1602_All	Unigene1602_All	Forkhead-associated domain-containing protein 1 OS=Homo sapiens GN=FHAD1 PE=2 SV=2	Aja-miR-1	1	2	GO:0005634(nucleus)
Unigene16042_All	Unigene16042_All	Allograft inflammatory factor 1 OS=Bos taurus GN=AIF1 PE=2 SV=1	Aja-miR-1	1	2	GO:0005509(calcium ion binding);GO:0051015(actin filament binding)	ko03420(Nucleotide excision repair)
Unigene16355_All	Unigene16355_All	Uncharacterized protein C20orf194 OS=Homo sapiens GN=C20orf194 PE=1 SV=1	Aja-miR-1	1	2	GO:0003674(molecular_function);GO:0005575(cellular_component);GO:0008150(biological_process)
Unigene1768_All	Unigene1768_All	LRP2-binding protein OS=Xenopus laevis GN=lrp2bp PE=2 SV=1	Aja-miR-1	1	2	GO:0005737(cytoplasm)
Unigene18043_All	Unigene18043_All	Phospholipase B1, membrane-associated OS=Monodelphis domestica GN=PLB1 PE=2 SV=1	Aja-miR-1	1	2	GO:0006629(lipid metabolic process);GO:0016020(membrane);GO:0016021(integral component of membrane);GO:0016298(lipase activity);GO:0016788(hydrolase activity, acting on ester bonds)	ko00564(Glycerophospholipid metabolism);ko00565(Ether lipid metabolism);ko00590(Arachidonic acid metabolism);ko00591(Linoleic acid);ko00592(alpha-Linolenic acid metabolism)
Unigene18504_All	Unigene18504_All	Probable serine/threonine-protein kinase DDB_G0277449 OS=Dictyostelium discoideum GN=DDB_G0277449 PE=3 SV=1	Aja-miR-1	1	2	GO:0005515(protein binding)
Unigene18564_All	Unigene18564_All	dTDP-glucose 4,6-dehydratase 2 OS=Escherichia coli (strain K12) GN=rffG PE=1 SV=3	Aja-miR-1	1	2	GO:0003824(catalytic activity);GO:0050662(coenzyme binding)	ko01200(Carbon metabolism);ko01230(Biosynthesis of amino acids);ko00010(Glycolysis / Gluconeogenesis);ko00030(Pentose phosphate pathway);ko00051(Fructose and mannose metabolism);ko00052(Galactose metabolism);ko03018(RNA degradation)
Unigene18631_All	Unigene18631_All	-	Aja-miR-1	1	2	GO:0006612(protein targeting to membrane);GO:0007606(sensory perception of chemical stimulus);GO:0031849(olfactory receptor binding);GO:0051205(protein insertion into membrane)	ko04145(Phagosome)
Unigene18715_All	Unigene18715_All	Alpha-mannosidase 2 OS=Mus musculus GN=Man2a1 PE=1 SV=2	Aja-miR-1	1	2	GO:0000139(Golgi membrane);GO:0004559(alpha-mannosidase activity);GO:0006013(mannose metabolic process);GO:0006491(N-glycan processing);GO:0006517(protein deglycosylation)	ko00510(N-Glycan biosynthesis)
Unigene18799_All	Unigene18799_All	CAVP-target protein OS=Branchiostoma lanceolatum PE=1 SV=1	Aja-miR-1	1	2	GO:0005859(muscle myosin complex);GO:0005865(striated muscle thin filament);GO:0006941(striated muscle contraction);GO:0007015(actin filament organization);GO:0008307(structural constituent of muscle);GO:0030018(Z disc);GO:0031430(M band);GO:0045214(sarcomere organization);GO:0051015(actin filament binding);GO:0051371(muscle alpha-actinin binding);GO:0071688(striated muscle myosin thick filament …	ko04512(ECM-receptor interaction);ko04145(Phagosome)
Unigene18839_All	Unigene18839_All	S-methyl-5'-thioadenosine phosphorylase OS=Homo sapiens GN=MTAP PE=1 SV=2	Aja-miR-1	1	2	GO:0004645(phosphorylase activity);GO:0005515(protein binding);GO:0005634(nucleus);GO:0005737(cytoplasm);GO:0005829(cytosol);GO:0006139(nucleobase-containing compound metabolic process);GO:0006166(purine ribonucleoside salvage);GO:0006738(nicotinamide riboside catabolic process);GO:0017061(S-methyl-5-thioadenosine phosphorylase activity);GO:0019509(L-methionine biosynthetic process from methylthi…	ko00270(Cysteine and methionine metabolism)
Unigene18862_All	Unigene18862_All	Ubiquitin carboxyl-terminal hydrolase 44 OS=Homo sapiens GN=USP44 PE=1 SV=2	Aja-miR-1	1	2	GO:0004843(thiol-dependent ubiquitin-specific protease activity);GO:0005730(nucleolus);GO:0006511(ubiquitin-dependent protein catabolic process);GO:0008270(zinc ion binding);GO:0015630(microtubule cytoskeleton);GO:0016579(protein deubiquitination);GO:0090231(regulation of spindle checkpoint)	ko04144(Endocytosis)
Unigene19095_All	Unigene19095_All	Annexin A13 OS=Homo sapiens GN=ANXA13 PE=1 SV=3	Aja-miR-1	1	2	GO:0001786(phosphatidylserine binding);GO:0005509(calcium ion binding);GO:0005544(calcium-dependent phospholipid binding);GO:0005615(extracellular space);GO:0005654(nucleoplasm);GO:0005886(plasma membrane);GO:0016323(basolateral plasma membrane);GO:0016324(apical plasma membrane);GO:0030154(cell differentiation);GO:0031210(phosphatidylcholine binding);GO:0042997(negative regulation of Golgi to pl…
Unigene20968_All	Unigene20968_All	Putative ribonuclease OS=Homo sapiens GN=YBEY PE=1 SV=2	Aja-miR-1	1	2	GO:0004222(metalloendopeptidase activity);GO:0006364(rRNA processing)
Unigene21931_All	Unigene21931_All	Rho guanine nucleotide exchange factor 3 OS=Pongo abelii GN=ARHGEF3 PE=2 SV=1	Aja-miR-1	1	2	GO:0005089(Rho guanyl-nucleotide exchange factor activity);GO:0005622(intracellular);GO:0035023(regulation of Rho protein signal transduction);GO:0035556(intracellular signal transduction);GO:0043547(positive regulation of GTPase activity)	ko04810(Regulation of actin cytoskeleton);ko04510(Focal adhesion)
Unigene21950_All	Unigene21950_All	Microtubule-associated protein 1A OS=Mus musculus GN=Map1a PE=1 SV=2	Aja-miR-1	1	2	GO:0000226(microtubule cytoskeleton organization);GO:0005874(microtubule);GO:0008017(microtubule binding)
Unigene21957_All	Unigene21957_All	Zinc finger protein 569 OS=Homo sapiens GN=ZNF569 PE=1 SV=1	Aja-miR-1	1	2	GO:0003676(nucleic acid binding);GO:0003700(transcription factor activity, sequence-specific DNA binding);GO:0046872(metal ion binding)	ko04010(MAPK signaling pathway);ko04012(ErbB signaling pathway);ko04810(Regulation of actin cytoskeleton);ko04510(Focal adhesion)
Unigene22001_All	Unigene22001_All	SUMO-activating enzyme subunit 1 OS=Xenopus laevis GN=sae1 PE=2 SV=1	Aja-miR-1	1	2	GO:0005634(nucleus);GO:0005829(cytosol);GO:0007346(regulation of mitotic cell cycle);GO:0016925(protein sumoylation);GO:0019948(SUMO activating enzyme activity)	ko04120(Ubiquitin mediated proteolysis)
Unigene22086_All	Unigene22086_All	Rootletin OS=Homo sapiens GN=CROCC PE=1 SV=1	Aja-miR-1	1	2	GO:0001917(photoreceptor inner segment);GO:0003779(actin binding);GO:0005198(structural molecule activity);GO:0005515(protein binding);GO:0005737(cytoplasm);GO:0005813(centrosome);GO:0005814(centriole);GO:0005886(plasma membrane);GO:0007049(cell cycle);GO:0008104(protein localization);GO:0010457(centriole-centriole cohesion);GO:0010669(epithelial structure maintenance);GO:0015629(actin cytoskelet…	ko04530(Tight junction)
Unigene25262_All	Unigene25262_All	Glycoprotein 3-alpha-L-fucosyltransferase A OS=Drosophila melanogaster GN=FucTA PE=2 SV=2	Aja-miR-1	1	2	GO:0002361(CD4-positive, CD25-positive, alpha-beta regulatory T cell differentiation);GO:0002522(leukocyte migration involved in immune response);GO:0006486(protein glycosylation);GO:0008417(fucosyltransferase activity);GO:0016020(membrane);GO:0016021(integral component of membrane);GO:0032580(Golgi cisterna membrane);GO:0036065(fucosylation)	ko00601(Glycosphingolipid biosynthesis - lacto and neolacto series)
Unigene25475_All	Unigene25475_All	Insulin-like growth factor 2 mRNA-binding protein 3 OS=Gallus gallus GN=IGF2BP3 PE=2 SV=1	Aja-miR-1	1	2	GO:0000166(nucleotide binding);GO:0003676(nucleic acid binding);GO:0003723(RNA binding);GO:0003729(mRNA binding)	ko05206(MicroRNAs in cancer)
Unigene25661_All	Unigene25661_All	AP-3 complex subunit sigma-1 OS=Bos taurus GN=AP3S1 PE=2 SV=1	Aja-miR-1	1	2	GO:0006810(transport);GO:0006886(intracellular protein transport);GO:0008565(protein transporter activity);GO:0015031(protein transport);GO:0016192(vesicle-mediated transport);GO:0030117(membrane coat)	ko04142(Lysosome)
Unigene25678_All	Unigene25678_All	GTP-binding protein Rheb homolog OS=Drosophila melanogaster GN=Rheb PE=2 SV=1	Aja-miR-1	1	2	GO:0000166(nucleotide binding);GO:0005525(GTP binding);GO:0007165(signal transduction);GO:0007264(small GTPase mediated signal transduction);GO:0016020(membrane)	ko04150(mTOR signaling pathway)
Unigene25715_All	Unigene25715_All	Aldehyde dehydrogenase family 8 member A1 OS=Mus musculus GN=Aldh8a1 PE=1 SV=1	Aja-miR-1	1	2	GO:0001758(retinal dehydrogenase activity);GO:0004029(aldehyde dehydrogenase )	ko00010(Glycolysis / Gluconeogenesis);ko00053(Ascorbate and aldarate metabolism);ko00620(Pyruvate metabolism);ko00071(Fatty acid degradation);ko00561(Glycerolipid metabolism);ko00280(Valine,ko leucine and isoleucine degradation);ko00310(Lysine degradation);ko00330(Arginine and proline metabolism);ko00340(Histidine metabolism);ko00380(Tryptophan metabolism);ko00410(beta-Alanine metabolism)
Unigene25736_All	Unigene25736_All	Heat shock 70 kDa protein 14 OS=Danio rerio GN=hspa14 PE=2 SV=1	Aja-miR-1	1	2	GO:0000166(nucleotide binding);GO:0005524(ATP binding);GO:0005737(cytoplasm);GO:0005829(cytosol);GO:0005840(ribosome)	ko03040(Spliceosome);ko04141(Protein processing in endoplasmic reticulum);ko04010(MAPK signaling pathway);ko04144(Endocytosis)
Unigene25859_All	Unigene25859_All	Rab3 GTPase-activating protein catalytic subunit OS=Homo sapiens GN=RAB3GAP1 PE=1 SV=3	Aja-miR-1	1	2	GO:0005096(GTPase activator activity);GO:0005737(cytoplasm);GO:0043547(positive regulation of GTPase activity)
Unigene25870_All	Unigene25870_All	Geranylgeranyl transferase type-1 subunit beta OS=Bos taurus GN=PGGT1B PE=2 SV=1	Aja-miR-1	1	2	GO:0004662(CAAX-protein geranylgeranyltransferase activity);GO:0005953(CAAX-protein geranylgeranyltransferase complex);GO:0018344(protein geranylgeranylation)
Unigene25918_All	Unigene25918_All	Putative uncharacterized oxidoreductase YDR541C OS=Saccharomyces cerevisiae (strain ATCC 204508 / S288c) GN=YDR541C PE=3 SV=2	Aja-miR-1	1	2	GO:0003854(3-beta-hydroxy-delta5-steroid dehydrogenase activity);GO:0006694(steroid biosynthetic process);GO:0016491(oxidoreductase activity);GO:0016616(oxidoreductase activity, acting on the CH-OH group of donors, NAD or NADP as acceptor);GO:0055114(oxidation-reduction process)
Unigene25922_All	Unigene25922_All	Fatty-acid amide hydrolase 2 OS=Homo sapiens GN=FAAH2 PE=2 SV=1	Aja-miR-1	1	2	GO:0016884(carbon-nitrogen ligase activity, with glutamine as amido-N-donor)
Unigene25933_All	Unigene25933_All	Rab11 family-interacting protein 4 OS=Xenopus tropicalis GN=rab11fip4 PE=2 SV=1	Aja-miR-1	1	2	GO:0000910(cytokinesis);GO:0005768(endosome);GO:0017137(Rab GTPase binding);GO:0030139(endocytic vesicle);GO:0030306(ADP-ribosylation factor binding);GO:0030496(midbody);GO:0032154(cleavage furrow);GO:0042803(protein homodimerization activity);GO:0055038(recycling endosome membrane)	ko04144(Endocytosis)
Unigene26065_All	Unigene26065_All	Dachshund homolog 1 OS=Homo sapiens GN=DACH1 PE=1 SV=3	Aja-miR-1	1	2	GO:0001075(transcription factor activity, RNA polymerase II core promoter sequence-specific binding involved in preinitiation complex assembly);GO:0005634(nucleus);GO:0005667(transcription factor complex);GO:0006355(regulation of transcription, DNA-templated);GO:0007275(multicellular organism development)
Unigene26116_All	Unigene26116_All	Biogenesis of lysosome-related organelles complex 1 subunit 5 OS=Rattus norvegicus GN=Bloc1s5 PE=1 SV=1	Aja-miR-1	1	2	GO:0016197(endosomal transport);GO:0031083(BLOC-1 complex)	ko04141(Protein processing in endoplasmic reticulum)
Unigene26601_All	Unigene26601_All	Carbohydrate sulfotransferase 15 OS=Homo sapiens GN=CHST15 PE=1 SV=1	Aja-miR-1	1	2	GO:0016021(integral component of membrane);GO:0019319(hexose biosynthetic process);GO:0050656(3'-phosphoadenosine 5'-phosphosulfate binding);GO:0050659(N-acetylgalactosamine 4-sulfate 6-O-sulfotransferase activity)	ko00532(Glycosaminoglycan biosynthesis - chondroitin sulfate / dermatan sulfate)
Unigene27407_All	Unigene27407_All	LisH domain and HEAT repeat-containing protein KIAA1468 homolog OS=Danio rerio GN=zgc:66014 PE=2 SV=1	Aja-miR-1	1	2	GO:0016021(integral component of membrane)
Unigene28944_All	Unigene28944_All	Tankyrase-1 OS=Homo sapiens GN=TNKS PE=1 SV=2	Aja-miR-1	1	2	GO:0000209(protein polyubiquitination);GO:0000784(nuclear chromosome, telomeric region);GO:0003950(NAD+ ADP-ribosyltransferase activity);GO:0005794(Golgi apparatus);GO:0005829(cytosol);GO:0008270(zinc ion binding);GO:0016055(Wnt signaling pathway);GO:0018105(peptidyl-serine phosphorylation);GO:0018107(peptidyl-threonine phosphorylation);GO:0032212(positive regulation of telomere maintenance via t…	ko05205(Proteoglycans in cancer)
Unigene28952_All	Unigene28952_All	-	Aja-miR-1	1	2	GO:0005215(transporter activity);GO:0016021(integral component of membrane);GO:0034220(ion transmembrane transport)
Unigene29090_All	Unigene29090_All	DNA replication licensing factor mcm5 OS=Xenopus tropicalis GN=mcm5 PE=2 SV=1	Aja-miR-1	1	2	GO:0000785(chromatin);GO:0003682(chromatin binding);GO:0006268(DNA unwinding involved in DNA replication);GO:0016887(ATPase activity);GO:0030174(regulation of DNA-dependent DNA replication initiation);GO:0042555(MCM complex)	ko03030(DNA replication)
Unigene29098_All	Unigene29098_All	DNA helicase INO80 OS=Homo sapiens GN=INO80 PE=1 SV=2	Aja-miR-1	1	2	GO:0000070(mitotic sister chromatid segregation);GO:0000724(double-strand break repair via homologous recombination);GO:0003677(DNA binding);GO:0003678(DNA helicase activity);GO:0005524(ATP binding);GO:0006338(chromatin remodeling);GO:0006351(transcription, DNA-templated);GO:0010571(positive regulation of nuclear cell cycle DNA replication);GO:0016887(ATPase activity);GO:0030307(positive regulati…	ko04310(Wnt signaling pathway)
Unigene29099_All	Unigene29099_All	DnaJ homolog subfamily B member 11 OS=Homo sapiens GN=DNAJB11 PE=1 SV=1	Aja-miR-1	1	2	GO:0005634(nucleus);GO:0005783(endoplasmic reticulum);GO:0006457(protein folding);GO:0016020(membrane);GO:0016556(mRNA modification);GO:0032781(positive regulation of ATPase activity);GO:0051082(unfolded protein binding)	ko04141(Protein processing in endoplasmic reticulum)
Unigene29150_All	Unigene29150_All	COMM domain-containing protein 10 OS=Homo sapiens GN=COMMD10 PE=1 SV=1	Aja-miR-1	1	2	GO:0005515(protein binding);GO:0005634(nucleus);GO:0005737(cytoplasm);GO:0006351(transcription, DNA-templated);GO:0006355(regulation of transcription, DNA-templated)
Unigene2995_All	Unigene2995_All	WD repeat-containing protein 92 OS=Danio rerio GN=wdr92 PE=2 SV=1	Aja-miR-1	1	2	GO:0043130(ubiquitin binding)	ko03040(Spliceosome)
Unigene31311_All	Unigene31311_All	Protein FAM161A OS=Xenopus laevis GN=fam161a PE=2 SV=1	Aja-miR-1	1	2	GO:0005813(centrosome);GO:0032391(photoreceptor connecting cilium);GO:0036064(ciliary basal body);GO:0042384(cilium assembly)
Unigene31742_All	Unigene31742_All	IQ domain-containing protein H OS=Homo sapiens GN=IQCH PE=2 SV=2	Aja-miR-1	1	2	GO:0003674(molecular_function);GO:0005575(cellular_component);GO:0008150(biological_process)
Unigene32369_All	Unigene32369_All	Eukaryotic translation initiation factor 2-alpha kinase 3 OS=Rattus norvegicus GN=Eif2ak3 PE=1 SV=1	Aja-miR-1	1	2	GO:0001503(ossification);GO:0001525(angiogenesis);GO:0004694(eukaryotic translation initiation factor 2alpha kinase activity);GO:0005524(ATP binding);GO:0006983(ER overload response);GO:0010575(positive regulation of vascular endothelial growth factor production);GO:0016020(membrane);GO:0019903(protein phosphatase binding);GO:0030968(endoplasmic reticulum unfolded protein response);GO:0031018(end…	ko04141(Protein processing in endoplasmic reticulum)
Unigene32659_All	Unigene32659_All	Rho GTPase-activating protein 18 OS=Mus musculus GN=Arhgap18 PE=1 SV=1	Aja-miR-1	1	2	GO:0005096(GTPase activator activity);GO:0005737(cytoplasm);GO:0007264(small GTPase mediated signal transduction);GO:0008360(regulation of cell shape);GO:0030833(regulation of actin filament polymerization);GO:0043547(positive regulation of GTPase activity);GO:0051056(regulation of small GTPase mediated signal transduction);GO:2000145(regulation of cell motility)	ko04144(Endocytosis)
Unigene32734_All	Unigene32734_All	Costars family protein v1g158749 OS=Nematostella vectensis GN=v1g158749 PE=3 SV=1	Aja-miR-1	1	2	GO:0003674(molecular_function);GO:0005575(cellular_component);GO:0008150(biological_process)
Unigene32827_All	Unigene32827_All	Sulfatase-modifying factor 2 OS=Bos taurus GN=SUMF2 PE=2 SV=1	Aja-miR-1	1	2	GO:0005788(endoplasmic reticulum lumen);GO:0042803(protein homodimerization activity);GO:0046872(metal ion binding)	ko04142(Lysosome)
Unigene32919_All	Unigene32919_All	Zinc finger protein 729 OS=Homo sapiens GN=ZNF729 PE=2 SV=4	Aja-miR-1	1	2	GO:0003676(nucleic acid binding);GO:0003700(transcription factor activity, sequence-specific DNA binding);GO:0005622(intracellular);GO:0006355(regulation of transcription, DNA-templated);GO:0046872(metal ion binding)	ko04110(Cell cycle)
Unigene32973_All	Unigene32973_All	-	Aja-miR-1	1	2	GO:0003756(protein disulfide isomerase activity);GO:0005783(endoplasmic reticulum);GO:0006457(protein folding);GO:0034976(response to endoplasmic reticulum stress)
Unigene33666_All	Unigene33666_All	E3 ubiquitin-protein ligase Trim36 OS=Mus musculus GN=Trim36 PE=1 SV=2	Aja-miR-1	1	2	GO:0001669(acrosomal vesicle);GO:0004842(ubiquitin-protein transferase activity);GO:0005622(intracellular);GO:0007340(acrosome reaction);GO:0008270(zinc ion binding);GO:0016567(protein ubiquitination);GO:0051726(regulation of cell cycle);GO:0070062(extracellular exosome)	ko04120(Ubiquitin mediated proteolysis)
Unigene34135_All	Unigene34135_All	Nephrocystin-1 OS=Mus musculus GN=Nphp1 PE=1 SV=1	Aja-miR-1	1	2	GO:0005911(cell-cell junction);GO:0031514(motile cilium)
Unigene34195_All	Unigene34195_All	Trifunctional purine biosynthetic protein adenosine-3 OS=Gallus gallus GN=GART PE=2 SV=1	Aja-miR-1	1	2	GO:0003824(catalytic activity);GO:0004637(phosphoribosylamine-glycine ligase activity);GO:0004641(phosphoribosylformylglycinamidine cyclo-ligase activity);GO:0004644(phosphoribosylglycinamide formyltransferase activity);GO:0005524(ATP binding);GO:0005737(cytoplasm);GO:0006189('de novo' IMP biosynthetic process);GO:0009058(biosynthetic process);GO:0009113(purine nucleobase biosynthetic process);GO…	ko00230(Purine metabolism);ko00670(One carbon pool by folate)
Unigene383_All	Unigene383_All	-	Aja-miR-1	1	2	GO:0003674(molecular_function);GO:0005576(extracellular region);GO:0032504(multicellular organism reproduction)
Unigene4075_All	Unigene4075_All	Heterogeneous nuclear ribonucleoprotein A1-like 2 OS=Homo sapiens GN=HNRNPA1L2 PE=2 SV=2	Aja-miR-1	1	2	GO:0000166(nucleotide binding);GO:0003723(RNA binding);GO:0005681(spliceosomal complex);GO:0005737(cytoplasm);GO:0006397(mRNA processing);GO:0008380(RNA splicing);GO:0051028(mRNA transport)	ko03040(Spliceosome)
Unigene4082_All	Unigene4082_All	3-hydroxyacyl-CoA dehydrogenase type-2 OS=Drosophila melanogaster GN=scu PE=1 SV=1	Aja-miR-1	1	2	GO:0003857(3-hydroxyacyl-CoA dehydrogenase activity);GO:0009408(response to heat);GO:0009409(response to cold);GO:0016020(membrane)	ko00280(Valine,ko leucine and isoleucine degradation)
Unigene42362_All	Unigene42362_All	Serine/threonine-protein kinase PLK4 OS=Drosophila ananassae GN=SAK PE=3 SV=1	Aja-miR-1	1	2		ko04068(FoxO signaling pathway)
Unigene450_All	Unigene450_All	-	Aja-miR-1	1	2	GO:0000076(DNA replication checkpoint);GO:0006281(DNA repair);GO:0008408(3'-5' exonuclease activity);GO:0030896(checkpoint clamp complex);GO:0031573(intra-S DNA damage checkpoint);GO:0071479(cellular response to ionizing radiation);GO:0090305(nucleic acid phosphodiester bond hydrolysis)
Unigene4587_All	Unigene4587_All	V-type proton ATPase subunit H OS=Mus musculus GN=Atp6v1h PE=1 SV=1	Aja-miR-1	1	2	GO:0000221(vacuolar proton-transporting V-type ATPase, V1 domain);GO:0015991(ATP hydrolysis coupled proton transport);GO:0046961(proton-transporting ATPase activity, rotational mechanism)	ko00190(Oxidative phosphorylation);ko04145(Phagosome);ko04142(Lysosome)
Unigene488_All	Unigene488_All	Ribonuclease kappa-A OS=Xenopus laevis GN=rnasek-a PE=3 SV=1	Aja-miR-1	1	2	GO:0004521(endoribonuclease activity);GO:0005575(cellular_component);GO:0009303(rRNA transcription)
Unigene4934_All	Unigene4934_All	Cytosolic non-specific dipeptidase OS=Homo sapiens GN=CNDP2 PE=1 SV=2	Aja-miR-1	1	2	GO:0005575(cellular_component);GO:0006508(proteolysis);GO:0008152(metabolic process);GO:0008237(metallopeptidase activity);GO:0008270(zinc ion binding);GO:0016787(hydrolase activity);GO:0016805(dipeptidase activity);GO:0034701(tripeptidase activity);GO:0043171(peptide catabolic process);GO:0070573(metallodipeptidase activity)	ko00330(Arginine and proline metabolism);ko00340(Histidine metabolism);ko00410(beta-Alanine metabolism)
Unigene5255_All	Unigene5255_All	Serine/threonine-protein kinase Nek10 OS=Mus musculus GN=Nek10 PE=2 SV=2	Aja-miR-1	1	2	GO:0006468(protein phosphorylation);GO:0009887(organ morphogenesis)	ko04340(Hedgehog signaling pathway)
Unigene5610_All	Unigene5610_All	Receptor-type tyrosine-protein phosphatase zeta OS=Mus musculus GN=Ptprz1 PE=1 SV=1	Aja-miR-1	1	2	GO:0004721(phosphoprotein phosphatase activity);GO:0004725(protein tyrosine phosphatase activity);GO:0006470(protein dephosphorylation);GO:0016020(membrane);GO:0016021(integral component of membrane);GO:0016311(dephosphorylation);GO:0016787(hydrolase activity);GO:0016791(phosphatase activity)	ko04931(Insulin resistance)
Unigene618_All	Unigene618_All	WW domain-containing oxidoreductase OS=Mus musculus GN=Wwox PE=1 SV=1	Aja-miR-1	1	2	GO:0000252(C-3 sterol dehydrogenase );GO:0001105(RNA polymerase II transcription coactivator activity);GO:0001649(osteoblast differentiation);GO:0004033(aldo-keto reductase );GO:0004448(isocitrate dehydrogenase activity);GO:0004495(mevaldate reductase activity);GO:0005515(protein binding);GO:0005634(nucleus);GO:0005737(cytoplasm);GO:0005739(mitochondrion);GO:0005794(Golgi apparatus);GO:0005829(cy…	ko00830(Retinol metabolism)
Unigene713_All	Unigene713_All	Cytochrome P450 2U1 OS=Mus musculus GN=Cyp2u1 PE=2 SV=2	Aja-miR-1	1	2	GO:0008395(steroid hydroxylase activity)	ko00590(Arachidonic acid metabolism)
Unigene8024_All	Unigene8024_All	Transcription factor MafG OS=Gallus gallus GN=MAFG PE=3 SV=1	Aja-miR-1	1	2	GO:0001228(transcriptional activator activity, RNA polymerase II transcription regulatory region sequence-specific binding);GO:0005634(nucleus);GO:0006357(regulation of transcription from RNA polymerase II promoter);GO:0006366(transcription from RNA polymerase II promoter);GO:0030534(adult behavior);GO:0042127(regulation of cell proliferation);GO:0043565(sequence-specific DNA binding);GO:0045604(…	ko05202(Transcriptional misregulation in cancers);ko05321(Inflammatiory bowel disease )
Unigene8046_All	Unigene8046_All	Transcription initiation factor IIA subunit 1 OS=Homo sapiens GN=GTF2A1 PE=1 SV=1	Aja-miR-1	1	2	GO:0003713(transcription coactivator activity);GO:0005672(transcription factor TFIIA complex);GO:0006366(transcription from RNA polymerase II promoter)	ko03022(Basal transcription factors)
Unigene8113_All	Unigene8113_All	Dipeptidyl peptidase 3 OS=Nematostella vectensis GN=dpp3 PE=3 SV=1	Aja-miR-1	1	2	GO:0005737(cytoplasm);GO:0006508(proteolysis);GO:0008239(dipeptidyl-peptidase activity);GO:0046872(metal ion binding)
Unigene8231_All	Unigene8231_All	Beta-parvin OS=Homo sapiens GN=PARVB PE=1 SV=1	Aja-miR-1	1	2	GO:0003779(actin binding);GO:0005515(protein binding);GO:0005829(cytosol);GO:0005856(cytoskeleton);GO:0005886(plasma membrane);GO:0005925(focal adhesion);GO:0007155(cell adhesion);GO:0030018(Z disc);GO:0030027(lamellipodium);GO:0030031(cell projection assembly);GO:0030032(lamellipodium assembly);GO:0031532(actin cytoskeleton reorganization);GO:0071963(establishment or maintenance of cell polarity…	ko04510(Focal adhesion)
Unigene8322_All	Unigene8322_All	Pre-mRNA-splicing factor ISY1 homolog OS=Mus musculus GN=Isy1 PE=1 SV=2	Aja-miR-1	1	2	GO:0000350(generation of catalytic spliceosome for second transesterification step);GO:0000384(first spliceosomal transesterification activity);GO:0000389(mRNA 3'-splice site recognition);GO:0000974(Prp19 complex);GO:0071012(catalytic step 1 spliceosome);GO:0071013(catalytic step 2 spliceosome);GO:0071014(post-mRNA release spliceosomal complex);GO:0071020(post-spliceosomal complex)	ko03040(Spliceosome)
Unigene8472_All	Unigene8472_All	EF-hand calcium-binding domain-containing protein 6 OS=Homo sapiens GN=EFCAB6 PE=1 SV=1	Aja-miR-1	1	2	GO:0005509(calcium ion binding)	ko04070(Phosphatidylinositol signaling system);ko04745(Phototransduction - fly)
Unigene8492_All	Unigene8492_All	Insertion element IS476 uncharacterized 39.2 kDa protein OS=Xanthomonas euvesicatoria PE=3 SV=1	Aja-miR-1	1	2	GO:0004674(protein serine/threonine kinase activity);GO:0005634(nucleus);GO:0005737(cytoplasm);GO:0008360(regulation of cell shape);GO:0018105(peptidyl-serine phosphorylation)
Unigene8882_All	Unigene8882_All	Arylsulfatase OS=Hemicentrotus pulcherrimus PE=1 SV=1	Aja-miR-1	1	2	GO:0006790(sulfur compound metabolic process);GO:0008484(sulfuric ester hydrolase activity)	ko00531(Glycosaminoglycan degradation);ko04142(Lysosome)
CL10407.Contig1_All	CL10407.Contig1_All	Stromal membrane-associated protein 1 OS=Mus musculus GN=Smap1 PE=1 SV=1	Aja-miR-10	1	2	GO:0005096(GTPase activator activity);GO:0005737(cytoplasm);GO:0030276(clathrin binding);GO:0043547(positive regulation of GTPase activity);GO:0045648(positive regulation of erythrocyte differentiation);GO:2000369(regulation of clathrin-mediated endocytosis)	ko04144(Endocytosis)
CL10596.Contig2_All	CL10596.Contig2_All	Propionyl-CoA carboxylase alpha chain, mitochondrial OS=Homo sapiens GN=PCCA PE=1 SV=4	Aja-miR-10	1	2	GO:0004075(biotin carboxylase activity);GO:0004658(propionyl-CoA carboxylase activity);GO:0005524(ATP binding);GO:0005739(mitochondrion);GO:0019899(enzyme binding);GO:0046872(metal ion binding)	ko01200(Carbon metabolism);ko00630(Glyoxylate and dicarboxylate metabolism);ko00640(Propanoate metabolism);ko00280(Valine,ko leucine and isoleucine degradation)
CL10659.Contig1_All	CL10659.Contig1_All	Hephaestin-like protein OS=Acropora millepora PE=1 SV=1	Aja-miR-10	1	2	GO:0004322(ferroxidase activity);GO:0005507(copper ion binding);GO:0016021(integral component of membrane);GO:0055114(oxidation-reduction process)	ko00860(Porphyrin and chlorophyll metabolism)
CL10965.Contig2_All	CL10965.Contig2_All	MAM and LDL-receptor class A domain-containing protein 2 (Fragment) OS=Acropora millepora PE=1 SV=1	Aja-miR-10	1	2	GO:0005737(cytoplasm);GO:0016020(membrane);GO:0042632(cholesterol homeostasis);GO:0070858(negative regulation of bile acid biosynthetic process)
CL11205.Contig1_All	CL11205.Contig1_All	Mitogen-activated protein kinase kinase kinase kinase 4 OS=Homo sapiens GN=MAP4K4 PE=1 SV=2	Aja-miR-10	1	2	GO:0004702(receptor signaling protein serine/threonine kinase activity);GO:0005737(cytoplasm)	ko04010(MAPK signaling pathway)
CL11205.Contig2_All	CL11205.Contig2_All	Mitogen-activated protein kinase kinase kinase kinase 4 OS=Homo sapiens GN=MAP4K4 PE=1 SV=2	Aja-miR-10	1	2	GO:0004702(receptor signaling protein serine/threonine kinase activity);GO:0005737(cytoplasm)	ko04010(MAPK signaling pathway)
CL11473.Contig1_All	CL11473.Contig1_All	Phospholipid-transporting ATPase IA OS=Homo sapiens GN=ATP8A1 PE=1 SV=1	Aja-miR-10	1	2	GO:0004012(phospholipid-translocating ATPase activity);GO:0005802(trans-Golgi network);GO:0005886(plasma membrane);GO:0048194(Golgi vesicle budding)	ko04020(Calcium signaling pathway);ko04024(cAMP signaling pathway);ko04022(cGMP - PKG signaling pathway);ko04261(Adrenergic signaling in cardiomyocytes);ko04970(Salivary secretion);ko04972(Pancreatic secretion)
CL11809.Contig1_All	CL11809.Contig1_All	Transcriptional repressor CTCF OS=Gallus gallus GN=CTCF PE=1 SV=1	Aja-miR-10	1	2	GO:0003700(transcription factor activity, sequence-specific DNA binding)	ko04110(Cell cycle)
CL11809.Contig2_All	CL11809.Contig2_All	Transcriptional repressor CTCF OS=Gallus gallus GN=CTCF PE=1 SV=1	Aja-miR-10	1	2	GO:0003700(transcription factor activity, sequence-specific DNA binding)	ko04110(Cell cycle)
CL12331.Contig1_All	CL12331.Contig1_All	-	Aja-miR-10	1	2		ko00531(Glycosaminoglycan degradation)
CL12446.Contig1_All	CL12446.Contig1_All	Mitochondrial amidoxime-reducing component 1 OS=Homo sapiens GN=MARC1 PE=1 SV=1	Aja-miR-10	1	2	GO:0005739(mitochondrion);GO:0005741(mitochondrial outer membrane);GO:0005743(mitochondrial inner membrane);GO:0008940(nitrate reductase activity);GO:0016021(integral component of membrane);GO:0030151(molybdenum ion binding);GO:0030170(pyridoxal phosphate binding);GO:0042126(nitrate metabolic process);GO:0043546(molybdopterin cofactor binding);GO:0051410(detoxification of nitrogen compound);GO:00…
CL12499.Contig2_All	CL12499.Contig2_All	Nuclear receptor coactivator 4 OS=Homo sapiens GN=NCOA4 PE=1 SV=1	Aja-miR-10	1	2	GO:0003713(transcription coactivator activity);GO:0005634(nucleus);GO:0006351(transcription, DNA-templated);GO:0008584(male gonad development);GO:0030521(androgen receptor signaling pathway);GO:0045893(positive regulation of transcription, DNA-templated);GO:0050681(androgen receptor binding)	ko05200(Pathways in cancer);ko05216(Thyroid cancer)
CL12499.Contig3_All	CL12499.Contig3_All	Nuclear receptor coactivator 4 OS=Homo sapiens GN=NCOA4 PE=1 SV=1	Aja-miR-10	1	2	GO:0003713(transcription coactivator activity);GO:0005634(nucleus);GO:0006351(transcription, DNA-templated);GO:0008584(male gonad development);GO:0030521(androgen receptor signaling pathway);GO:0045893(positive regulation of transcription, DNA-templated);GO:0050681(androgen receptor binding)	ko05200(Pathways in cancer);ko05216(Thyroid cancer)
CL12863.Contig1_All	CL12863.Contig1_All	Septin-11 OS=Bos taurus GN=SEPT11 PE=2 SV=1	Aja-miR-10	1	2	GO:0001725(stress fiber);GO:0005525(GTP binding);GO:0051291(protein heterooligomerization);GO:0070062(extracellular exosome)	ko05100(Bacterial invasion of epithelial cells)
CL12874.Contig3_All	CL12874.Contig3_All	Transmembrane prolyl 4-hydroxylase OS=Mus musculus GN=P4htm PE=1 SV=1	Aja-miR-10	1	2	GO:0000907(sulfonate dioxygenase activity);GO:0005506(iron ion binding);GO:0005509(calcium ion binding);GO:0005575(cellular_component);GO:0005783(endoplasmic reticulum);GO:0016020(membrane);GO:0016021(integral component of membrane);GO:0016491(oxidoreductase activity);GO:0016705(oxidoreductase activity, acting on paired donors, with incorporation or reduction of molecular oxygen);GO:0016706(oxido…
CL12874.Contig4_All	CL12874.Contig4_All	Transmembrane prolyl 4-hydroxylase OS=Mus musculus GN=P4htm PE=1 SV=1	Aja-miR-10	1	2	GO:0000907(sulfonate dioxygenase activity);GO:0005506(iron ion binding);GO:0005509(calcium ion binding);GO:0005575(cellular_component);GO:0005783(endoplasmic reticulum);GO:0016020(membrane);GO:0016021(integral component of membrane);GO:0016491(oxidoreductase activity);GO:0016705(oxidoreductase activity, acting on paired donors, with incorporation or reduction of molecular oxygen);GO:0016706(oxido…
CL1358.Contig1_All	CL1358.Contig1_All	Receptor expression-enhancing protein 5 OS=Rattus norvegicus GN=Reep5 PE=1 SV=1	Aja-miR-10	1	2	GO:0016021(integral component of membrane);GO:0070062(extracellular exosome)
CL1820.Contig2_All	CL1820.Contig2_All	Phosphoribosylformylglycinamidine synthase OS=Homo sapiens GN=PFAS PE=1 SV=4	Aja-miR-10	1	2	GO:0004642(phosphoribosylformylglycinamidine synthase activity);GO:0005524(ATP binding);GO:0005737(cytoplasm);GO:0006164(purine nucleotide biosynthetic process);GO:0006541(glutamine metabolic process);GO:0009156(ribonucleoside monophosphate biosynthetic process)	ko00230(Purine metabolism)
CL1821.Contig3_All	CL1821.Contig3_All	Anoctamin-4 OS=Bos taurus GN=ANO4 PE=2 SV=1	Aja-miR-10	1	2	GO:0005229(intracellular calcium activated chloride channel activity);GO:0005622(intracellular);GO:0005886(plasma membrane);GO:0006821(chloride transport);GO:0016021(integral component of membrane);GO:0017128(phospholipid scramblase activity);GO:0046983(protein dimerization activity);GO:0061588(calcium activated phospholipid scrambling);GO:0061589(calcium activated phosphatidylserine scrambling);…	ko04740(Olfactory transduction)
CL1821.Contig4_All	CL1821.Contig4_All	Anoctamin-4 OS=Bos taurus GN=ANO4 PE=2 SV=1	Aja-miR-10	1	2	GO:0005229(intracellular calcium activated chloride channel activity);GO:0005622(intracellular);GO:0005886(plasma membrane);GO:0006821(chloride transport);GO:0016021(integral component of membrane);GO:0017128(phospholipid scramblase activity);GO:0046983(protein dimerization activity);GO:0061588(calcium activated phospholipid scrambling);GO:0061589(calcium activated phosphatidylserine scrambling);…	ko04740(Olfactory transduction)
CL2034.Contig2_All	CL2034.Contig2_All	-	Aja-miR-10	1	2	GO:0005215(transporter activity);GO:0016021(integral component of membrane);GO:0034220(ion transmembrane transport)
CL2034.Contig4_All	CL2034.Contig4_All	-	Aja-miR-10	1	2	GO:0005215(transporter activity);GO:0016021(integral component of membrane);GO:0034220(ion transmembrane transport)
CL2309.Contig12_All	CL2309.Contig12_All	78 kDa glucose-regulated protein OS=Gallus gallus GN=HSPA5 PE=1 SV=1	Aja-miR-10	1	2	GO:0001948(glycoprotein binding);GO:0005515(protein binding);GO:0005524(ATP binding);GO:0005788(endoplasmic reticulum lumen);GO:0005793(endoplasmic reticulum-Golgi intermediate compartment);GO:0005886(plasma membrane);GO:0005925(focal adhesion);GO:0006983(ER overload response);GO:0006987(activation of signaling protein activity involved in unfolded protein response);GO:0008180(COP9 signalosome);G…	ko03060(Protein export);ko04141(Protein processing in endoplasmic reticulum)
CL2425.Contig2_All	CL2425.Contig2_All	Renilla-luciferin 2-monooxygenase OS=Renilla reniformis PE=1 SV=1	Aja-miR-10	1	2	GO:0016787(hydrolase activity)
CL2806.Contig3_All	CL2806.Contig3_All	N-sulphoglucosamine sulphohydrolase OS=Homo sapiens GN=SGSH PE=1 SV=1	Aja-miR-10	1	2	GO:0008152(metabolic process);GO:0008484(sulfuric ester hydrolase activity);GO:0070062(extracellular exosome)	ko00531(Glycosaminoglycan degradation);ko04142(Lysosome)
CL2850.Contig5_All	CL2850.Contig5_All	Ras-related GTP-binding protein C OS=Homo sapiens GN=RRAGC PE=1 SV=1	Aja-miR-10	1	2	GO:0003924(GTPase activity);GO:0005634(nucleus);GO:0005764(lysosome);GO:0009267(cellular response to starvation);GO:0010506(regulation of autophagy);GO:0032008(positive regulation of TOR signaling);GO:0034448(EGO complex);GO:0071230(cellular response to amino acid stimulus);GO:1990131(Gtr1-Gtr2 GTPase complex)	ko04150(mTOR signaling pathway)
CL292.Contig12_All	CL292.Contig12_All	Sodium-dependent multivitamin transporter OS=Homo sapiens GN=SLC5A6 PE=2 SV=2	Aja-miR-10	1	2	GO:0005887(integral component of plasma membrane);GO:0015293(symporter activity)	ko04977(Vitamin digestion and absorption)
CL292.Contig14_All	CL292.Contig14_All	Sodium-dependent multivitamin transporter OS=Homo sapiens GN=SLC5A6 PE=2 SV=2	Aja-miR-10	1	2	GO:0005887(integral component of plasma membrane);GO:0015293(symporter activity)	ko04977(Vitamin digestion and absorption)
CL3059.Contig1_All	CL3059.Contig1_All	Cancer-related nucleoside-triphosphatase homolog OS=Bos taurus GN=NTPCR PE=2 SV=1	Aja-miR-10	1	2	GO:0016020(membrane);GO:0016311(dephosphorylation);GO:0044822(poly);GO:0070062(extracellular exosome);GO:0098519(nucleotide phosphatase activity, acting on free nucleotides)	ko00230(Purine metabolism);ko00730(Thiamine metabolism)
CL3112.Contig3_All	CL3112.Contig3_All	Activated CDC42 kinase 1 OS=Homo sapiens GN=TNK2 PE=1 SV=3	Aja-miR-10	1	2	GO:0004672(protein kinase activity);GO:0004713(protein tyrosine kinase activity);GO:0004715(non-membrane spanning protein tyrosine kinase activity);GO:0005102(receptor binding);GO:0005524(ATP binding);GO:0006468(protein phosphorylation);GO:0007169(transmembrane receptor protein tyrosine kinase signaling pathway);GO:0016301(kinase activity);GO:0016310(phosphorylation);GO:0016477(cell migration);GO…	ko04012(ErbB signaling pathway);ko04370(VEGF signaling pathway);ko04151(PI3K-Akt signaling pathway);ko04810(Regulation of actin cytoskeleton);ko04510(Focal adhesion);ko04670(Leucyte transendothelial migration);ko04062(Chemokine signaling pathway);ko04360(Axon guidance);ko05200(Pathways in cancer);ko05202(Transcriptional misregulation in cancers);ko05205(Proteoglycans in cancer);ko05222(Small cell…
CL3292.Contig5_All	CL3292.Contig5_All	UBX domain-containing protein 8 OS=Homo sapiens GN=UBXN8 PE=1 SV=2	Aja-miR-10	1	2	GO:0016021(integral component of membrane);GO:0030433(ER-associated ubiquitin-dependent protein catabolic process)
CL3603.Contig1_All	CL3603.Contig1_All	PRELI domain containing protein 3B OS=Macaca fascicularis GN=PRELID3B PE=2 SV=1	Aja-miR-10	1	2	GO:0005758(mitochondrial intermembrane space);GO:1990050(phosphatidic acid transporter activity)
CL3829.Contig2_All	CL3829.Contig2_All	Protein SREK1IP1 OS=Xenopus tropicalis GN=srek1ip1 PE=2 SV=1	Aja-miR-10	1	2	GO:0003676(nucleic acid binding);GO:0008270(zinc ion binding)
CL3900.Contig3_All	CL3900.Contig3_All	L-galactose dehydrogenase OS=Arabidopsis thaliana GN=LGALDH PE=1 SV=1	Aja-miR-10	1	2	GO:0016491(oxidoreductase activity);GO:0055114(oxidation-reduction process)	ko00040(Pentose and glucuronate interconversions);ko00051(Fructose and mannose metabolism);ko00052(Galactose metabolism);ko00561(Glycerolipid metabolism)
CL3963.Contig3_All	CL3963.Contig3_All	Transcriptional regulator ICP22 homolog OS=Saimiriine herpesvirus 2 (strain 11) GN=73 PE=3 SV=1	Aja-miR-10	1	2	GO:0000166(nucleotide binding);GO:0003676(nucleic acid binding);GO:0005575(cellular_component);GO:0008150(biological_process)	ko04141(Protein processing in endoplasmic reticulum)
CL4031.Contig2_All	CL4031.Contig2_All	Protein kinase C and casein kinase substrate in neurons protein 1 OS=Danio rerio GN=pacsin1b PE=1 SV=1	Aja-miR-10	1	2	GO:0005768(endosome);GO:0030100(regulation of endocytosis)	ko04621(NOD-like receptor signaling pathway)
CL4103.Contig1_All	CL4103.Contig1_All	Na(+)/H(+) exchange regulatory cofactor NHE-RF2 OS=Oryctolagus cuniculus GN=SLC9A3R2 PE=1 SV=1	Aja-miR-10	1	2	GO:0005102(receptor binding);GO:0005886(plasma membrane);GO:0005925(focal adhesion);GO:0008013(beta-catenin binding);GO:0008022(protein C-terminus binding);GO:0012505(endomembrane system);GO:0019902(phosphatase binding);GO:0032947(protein complex scaffold);GO:0070062(extracellular exosome)	ko04960(Aldosterone-regulated sodium reabsorption)
CL4113.Contig1_All	CL4113.Contig1_All	Poly(A)-specific ribonuclease PARN OS=Homo sapiens GN=PARN PE=1 SV=1	Aja-miR-10	1	2	GO:0000166(nucleotide binding);GO:0000184(nuclear-transcribed mRNA catabolic process, nonsense-mediated decay);GO:0000289(nuclear-transcribed mRNA poly);GO:0003730(mRNA 3'-UTR binding);GO:0004518(nuclease activity);GO:0004535(poly);GO:0005515(protein binding);GO:0005634(nucleus);GO:0005730(nucleolus);GO:0005737(cytoplasm);GO:0005829(cytosol);GO:0007292(female gamete generation);GO:0009451(RNA mod…	ko03018(RNA degradation)
CL4355.Contig2_All	CL4355.Contig2_All	Granulins OS=Homo sapiens GN=GRN PE=1 SV=2	Aja-miR-10	1	2	GO:0043231(intracellular membrane-bounded organelle)
CL4355.Contig3_All	CL4355.Contig3_All	Granulins OS=Homo sapiens GN=GRN PE=1 SV=2	Aja-miR-10	1	2	GO:0005125(cytokine activity);GO:0005515(protein binding);GO:0005615(extracellular space);GO:0005829(cytosol);GO:0007165(signal transduction);GO:0008083(growth factor activity);GO:0032355(response to estradiol);GO:0035988(chondrocyte proliferation);GO:0043231(intracellular membrane-bounded organelle);GO:0044822(poly);GO:0048488(synaptic vesicle endocytosis);GO:0060179(male mating behavior);GO:006…
CL4355.Contig4_All	CL4355.Contig4_All	Granulins OS=Homo sapiens GN=GRN PE=1 SV=2	Aja-miR-10	1	2	GO:0048675(axon extension)
CL4355.Contig5_All	CL4355.Contig5_All	Granulins OS=Homo sapiens GN=GRN PE=1 SV=2	Aja-miR-10	1	2	GO:0005125(cytokine activity);GO:0005515(protein binding);GO:0005615(extracellular space);GO:0005829(cytosol);GO:0007165(signal transduction);GO:0008083(growth factor activity);GO:0032355(response to estradiol);GO:0035988(chondrocyte proliferation);GO:0043231(intracellular membrane-bounded organelle);GO:0044822(poly);GO:0048488(synaptic vesicle endocytosis);GO:0060179(male mating behavior);GO:006…
CL440.Contig2_All	CL440.Contig2_All	Mediator of RNA polymerase II transcription subunit 8 OS=Anopheles gambiae GN=MED8 PE=3 SV=2	Aja-miR-10	1	2	GO:0001104(RNA polymerase II transcription cofactor activity);GO:0006357(regulation of transcription from RNA polymerase II promoter);GO:0006366(transcription from RNA polymerase II promoter);GO:0006367(transcription initiation from RNA polymerase II promoter);GO:0016592(mediator complex);GO:0051726(regulation of cell cycle)	ko05168(Herpes simplex infection)
CL4416.Contig1_All	CL4416.Contig1_All	Regulator of G-protein signaling 7 OS=Bos taurus GN=RGS7 PE=1 SV=1	Aja-miR-10	1	2	GO:0005096(GTPase activator activity);GO:0005737(cytoplasm);GO:0005886(plasma membrane)	ko04744(Phototransduction)
CL4433.Contig2_All	CL4433.Contig2_All	TSC22 domain family protein 1 OS=Rattus norvegicus GN=Tsc22d1 PE=2 SV=1	Aja-miR-10	1	2	GO:0003700(transcription factor activity, sequence-specific DNA binding);GO:0005634(nucleus);GO:0005737(cytoplasm);GO:0006355(regulation of transcription, DNA-templated)
CL4455.Contig3_All	CL4455.Contig3_All	26S protease regulatory subunit 6B OS=Bos taurus GN=PSMC4 PE=2 SV=1	Aja-miR-10	1	2	GO:0008540(proteasome regulatory particle, base subcomplex);GO:0017025(TBP-class protein binding);GO:0030433(ER-associated ubiquitin-dependent protein catabolic process);GO:0031595(nuclear proteasome complex);GO:0031597(cytosolic proteasome complex);GO:0036402(proteasome-activating ATPase activity);GO:0045899(positive regulation of RNA polymerase II transcriptional preinitiation complex assembly)	ko03050(Proteasome)
CL453.Contig1_All	CL453.Contig1_All	Protein FAM65B OS=Mus musculus GN=Fam65b PE=1 SV=2	Aja-miR-10	1	2	GO:0005515(protein binding);GO:0005737(cytoplasm);GO:0005886(plasma membrane);GO:0007605(sensory perception of sound);GO:0016020(membrane);GO:0016324(apical plasma membrane);GO:0042995(cell projection);GO:0048741(skeletal muscle fiber development);GO:0060171(stereocilium membrane)
CL4604.Contig1_All	CL4604.Contig1_All	Hydroxylysine kinase OS=Bos taurus GN=HYKK PE=2 SV=1	Aja-miR-10	1	2	GO:0005737(cytoplasm);GO:0016310(phosphorylation);GO:0047992(hydroxylysine kinase activity)	ko00310(Lysine degradation)
CL4613.Contig2_All	CL4613.Contig2_All	3-hydroxyisobutyrate dehydrogenase, mitochondrial OS=Mus musculus GN=Hibadh PE=1 SV=1	Aja-miR-10	1	2	GO:0004616(phosphogluconate dehydrogenase );GO:0006574(valine catabolic process);GO:0008442(3-hydroxyisobutyrate dehydrogenase activity);GO:0009083(branched-chain amino acid catabolic process);GO:0016491(oxidoreductase activity);GO:0051287(NAD binding);GO:0055114(oxidation-reduction process)	ko00280(Valine,ko leucine and isoleucine degradation)
CL4679.Contig1_All	CL4679.Contig1_All	Steroid 17-alpha-hydroxylase/17,20 lyase OS=Ictalurus punctatus GN=cyp17a1 PE=2 SV=1	Aja-miR-10	1	2	GO:0008395(steroid hydroxylase activity)	ko00140(Steroid hormone biosynthesis)
CL4818.Contig1_All	CL4818.Contig1_All	CLK4-associating serine/arginine rich protein OS=Homo sapiens GN=CLASRP PE=1 SV=4	Aja-miR-10	1	2	GO:0005634(nucleus);GO:0006397(mRNA processing);GO:0008380(RNA splicing)	ko04141(Protein processing in endoplasmic reticulum)
CL4849.Contig2_All	CL4849.Contig2_All	TP53-regulated inhibitor of apoptosis 1 OS=Homo sapiens GN=TRIAP1 PE=1 SV=1	Aja-miR-10	1	2	GO:0005758(mitochondrial intermembrane space)
CL5046.Contig3_All	CL5046.Contig3_All	Eukaryotic translation initiation factor 2A OS=Xenopus laevis GN=eif2a PE=2 SV=2	Aja-miR-10	1	2	GO:0000049(tRNA binding);GO:0003743(translation initiation factor activity);GO:0005737(cytoplasm);GO:0005850(eukaryotic translation initiation factor 2 complex);GO:0006413(translational initiation);GO:0006417(regulation of translation);GO:0042255(ribosome assembly);GO:0043022(ribosome binding)
CL5368.Contig1_All	CL5368.Contig1_All	Retrovirus-related Pol polyprotein from transposon opus OS=Drosophila melanogaster GN=pol PE=3 SV=1	Aja-miR-10	1	2	GO:0004536(deoxyribonuclease activity);GO:0006308(DNA catabolic process)	ko01200(Carbon metabolism);ko00020(Citrate cycle );ko00620(Pyruvate metabolism);ko00630(Glyoxylate and dicarboxylate metabolism);ko00270(Cysteine and methionine metabolism)
CL550.Contig2_All	CL550.Contig2_All	Unconventional myosin-X OS=Homo sapiens GN=MYO10 PE=1 SV=3	Aja-miR-10	1	2	GO:0003774(motor activity);GO:0003779(actin binding);GO:0005524(ATP binding);GO:0005730(nucleolus);GO:0005737(cytoplasm);GO:0005886(plasma membrane);GO:0008360(regulation of cell shape);GO:0016459(myosin complex);GO:0022409(positive regulation of cell-cell adhesion);GO:0030175(filopodium);GO:0030507(spectrin binding);GO:0043005(neuron projection);GO:0043025(neuronal cell body);GO:0051489(regulati…	ko04666(Fc gamma R-mediated phagocytosis)
CL550.Contig3_All	CL550.Contig3_All	Unconventional myosin-X OS=Homo sapiens GN=MYO10 PE=1 SV=3	Aja-miR-10	1	2	GO:0000166(nucleotide binding);GO:0003774(motor activity);GO:0003779(actin binding);GO:0005524(ATP binding);GO:0005856(cytoskeleton);GO:0007165(signal transduction);GO:0016459(myosin complex)	ko04666(Fc gamma R-mediated phagocytosis)
CL5597.Contig1_All	CL5597.Contig1_All	Peroxisomal membrane protein PMP34 OS=Homo sapiens GN=SLC25A17 PE=1 SV=1	Aja-miR-10	1	2	GO:0003735(structural constituent of ribosome);GO:0006412(translation)	ko04146(Peroxisome)
CL5711.Contig1_All	CL5711.Contig1_All	Protein kinase C-binding protein 1 OS=Homo sapiens GN=ZMYND8 PE=1 SV=2	Aja-miR-10	1	2	GO:0000977(RNA polymerase II regulatory region sequence-specific DNA binding);GO:0003682(chromatin binding);GO:0003712(transcription cofactor activity);GO:0005634(nucleus);GO:0006355(regulation of transcription, DNA-templated);GO:0008270(zinc ion binding);GO:0042393(histone binding);GO:0046872(metal ion binding)
CL5809.Contig2_All	CL5809.Contig2_All	Kelch domain-containing protein 3 OS=Bos taurus GN=KLHDC3 PE=2 SV=2	Aja-miR-10	1	2	GO:0000790(nuclear chromatin);GO:0003682(chromatin binding);GO:0005737(cytoplasm)
CL5869.Contig1_All	CL5869.Contig1_All	-	Aja-miR-10	1	2	GO:0016020(membrane);GO:0016021(integral component of membrane)
CL6038.Contig1_All	CL6038.Contig1_All	Calpain-B OS=Drosophila melanogaster GN=CalpB PE=1 SV=2	Aja-miR-10	1	2	GO:0004198(calcium-dependent cysteine-type endopeptidase activity);GO:0005737(cytoplasm);GO:0006508(proteolysis)	ko04141(Protein processing in endoplasmic reticulum);ko04210(Apoptosis);ko05010(Alzheimer's disease)
CL6038.Contig2_All	CL6038.Contig2_All	Calpain-9 OS=Rattus norvegicus GN=Capn9 PE=2 SV=2	Aja-miR-10	1	2	GO:0004198(calcium-dependent cysteine-type endopeptidase activity);GO:0005737(cytoplasm);GO:0006508(proteolysis)	ko04141(Protein processing in endoplasmic reticulum);ko04210(Apoptosis);ko05010(Alzheimer's disease)
CL6189.Contig1_All	CL6189.Contig1_All	Neural Wiskott-Aldrich syndrome protein OS=Rattus norvegicus GN=Wasl PE=1 SV=2	Aja-miR-10	1	2	GO:0003779(actin binding);GO:0005829(cytosol);GO:0007015(actin filament organization);GO:0009617(response to bacterium);GO:0030027(lamellipodium);GO:0030478(actin cap);GO:0032880(regulation of protein localization);GO:0034629(cellular protein complex localization);GO:0051653(spindle localization);GO:0070062(extracellular exosome);GO:1903526(negative regulation of membrane tubulation);GO:2000402(n…	ko04144(Endocytosis)
CL6193.Contig1_All	CL6193.Contig1_All	Protein tyrosine phosphatase type IVA 1 OS=Homo sapiens GN=PTP4A1 PE=1 SV=2	Aja-miR-10	1	2	GO:0004725(protein tyrosine phosphatase activity);GO:0005634(nucleus);GO:0005737(cytoplasm)
CL6622.Contig2_All	CL6622.Contig2_All	AP-3 complex subunit delta-1 OS=Homo sapiens GN=AP3D1 PE=1 SV=1	Aja-miR-10	1	2	GO:0005654(nucleoplasm);GO:0005765(lysosomal membrane);GO:0006886(intracellular protein transport);GO:0010008(endosome membrane);GO:0030123(AP-3 adaptor complex);GO:0033365(protein localization to organelle);GO:0035646(endosome to melanosome transport);GO:0043195(terminal bouton);GO:0048007(antigen processing and presentation, exogenous lipid antigen via MHC class Ib);GO:0048490(anterograde synap…	ko04142(Lysosome)
CL6855.Contig1_All	CL6855.Contig1_All	U4/U6 small nuclear ribonucleoprotein Prp31 OS=Danio rerio GN=prpf31 PE=2 SV=1	Aja-miR-10	1	2	GO:0000398(mRNA splicing, via spliceosome);GO:0005687(U4 snRNP);GO:0005690(U4atac snRNP);GO:0071011(precatalytic spliceosome);GO:0097526(spliceosomal tri-snRNP complex)	ko03040(Spliceosome)
CL7086.Contig3_All	CL7086.Contig3_All	Bifunctional purine biosynthesis protein PURH OS=Gallus gallus GN=ATIC PE=1 SV=1	Aja-miR-10	1	2	GO:0003937(IMP cyclohydrolase activity);GO:0004643(phosphoribosylaminoimidazolecarboxamide formyltransferase activity);GO:0005739(mitochondrion);GO:0006164(purine nucleotide biosynthetic process);GO:0016020(membrane);GO:0042803(protein homodimerization activity);GO:0070062(extracellular exosome)	ko00230(Purine metabolism);ko00670(One carbon pool by folate)
CL7508.Contig1_All	CL7508.Contig1_All	Peptide methionine sulfoxide reductase MsrA OS=Methanococcus maripaludis (strain S2 / LL) GN=msrA PE=3 SV=1	Aja-miR-10	1	2	GO:0006979(response to oxidative stress);GO:0008113(peptide-methionine );GO:0016671(oxidoreductase activity, acting on a sulfur group of donors, disulfide as acceptor);GO:0030091(protein repair);GO:0033744(L-methionine:thioredoxin-disulfide S-oxidoreductase activity);GO:0055114(oxidation-reduction process)	ko00260(Glycine,ko serine and threonine metabolism);ko00860(Porphyrin and chlorophyll metabolism)
CL7508.Contig2_All	CL7508.Contig2_All	Peptide methionine sulfoxide reductase MsrA OS=Methanococcus maripaludis (strain S2 / LL) GN=msrA PE=3 SV=1	Aja-miR-10	1	2	GO:0006979(response to oxidative stress);GO:0008113(peptide-methionine );GO:0016671(oxidoreductase activity, acting on a sulfur group of donors, disulfide as acceptor);GO:0030091(protein repair);GO:0033744(L-methionine:thioredoxin-disulfide S-oxidoreductase activity);GO:0055114(oxidation-reduction process)	ko00260(Glycine,ko serine and threonine metabolism);ko00860(Porphyrin and chlorophyll metabolism)
CL8136.Contig2_All	CL8136.Contig2_All	Acyl-CoA-binding protein OS=Gallus gallus GN=DBI PE=1 SV=1	Aja-miR-10	1	2	GO:0000062(fatty-acyl-CoA binding);GO:0005575(cellular_component);GO:0008150(biological_process)	ko03320(PPAR signaling pathway)
CL8386.Contig1_All	CL8386.Contig1_All	Probable methylmalonate-semialdehyde dehydrogenase [acylating], mitochondrial OS=Anopheles gambiae GN=AGAP002499 PE=3 SV=2	Aja-miR-10	1	2	GO:0004029(aldehyde dehydrogenase );GO:0004491(methylmalonate-semialdehyde dehydrogenase );GO:0018478(malonate-semialdehyde dehydrogenase )	ko01200(Carbon metabolism);ko00640(Propanoate metabolism);ko00562(Inositol phosphate metabolism);ko00280(Valine,ko leucine and isoleucine degradation);ko00410(beta-Alanine metabolism)
CL8596.Contig1_All	CL8596.Contig1_All	Golgi phosphoprotein 3 OS=Rattus norvegicus GN=Golph3 PE=1 SV=1	Aja-miR-10	1	2	GO:0000139(Golgi membrane);GO:0005654(nucleoplasm);GO:0005739(mitochondrion);GO:0005802(trans-Golgi network);GO:0005829(cytosol);GO:0008283(cell proliferation);GO:0009101(glycoprotein biosynthetic process);GO:0009306(protein secretion);GO:0010467(gene expression);GO:0010821(regulation of mitochondrion organization);GO:0019899(enzyme binding);GO:0030032(lamellipodium assembly);GO:0031985(Golgi cis…	ko05202(Transcriptional misregulation in cancers)
CL8774.Contig1_All	CL8774.Contig1_All	Probable acyl-CoA dehydrogenase 6 OS=Caenorhabditis elegans GN=acdh-6 PE=3 SV=2	Aja-miR-10	1	2	GO:0000062(fatty-acyl-CoA binding);GO:0003995(acyl-CoA dehydrogenase activity);GO:0009055(electron carrier activity);GO:0033539(fatty acid beta-oxidation using acyl-CoA dehydrogenase);GO:0050660(flavin adenine dinucleotide binding);GO:0052890(oxidoreductase activity, acting on the CH-CH group of donors, with a flavin as acceptor);GO:0055088(lipid homeostasis)	ko01212(Fatty acid metabolism);ko00071(Fatty acid degradation);ko03320(PPAR signaling pathway)
CL8839.Contig1_All	CL8839.Contig1_All	Ecdysone-induced protein 74EF isoform A OS=Drosophila melanogaster GN=Eip74EF PE=2 SV=2	Aja-miR-10	1	2	GO:0000981(RNA polymerase II transcription factor activity, sequence-specific DNA binding);GO:0005634(nucleus);GO:0006357(regulation of transcription from RNA polymerase II promoter);GO:0030154(cell differentiation)	ko04214(Apoptosis - fly)
CL8860.Contig2_All	CL8860.Contig2_All	Mitochondrial pyruvate carrier 2 OS=Homo sapiens GN=MPC2 PE=1 SV=1	Aja-miR-10	1	2	GO:0005634(nucleus);GO:0005743(mitochondrial inner membrane);GO:0035774(positive regulation of insulin secretion involved in cellular response to glucose stimulus);GO:0050833(pyruvate transmembrane transporter activity);GO:1902361(mitochondrial pyruvate transmembrane transport)
CL8872.Contig1_All	CL8872.Contig1_All	Tyrosine-protein kinase Fyn OS=Xiphophorus helleri GN=fyn PE=2 SV=3	Aja-miR-10	1	2	GO:0004715(non-membrane spanning protein tyrosine kinase activity);GO:0005102(receptor binding);GO:0007169(transmembrane receptor protein tyrosine kinase signaling pathway);GO:0030154(cell differentiation);GO:0031234(extrinsic component of cytoplasmic side of plasma membrane);GO:0038083(peptidyl-tyrosine autophosphorylation);GO:0042127(regulation of cell proliferation);GO:0045087(innate immune re…	ko04144(Endocytosis)
CL8909.Contig2_All	CL8909.Contig2_All	Cell cycle control protein 50A OS=Mus musculus GN=Tmem30a PE=1 SV=1	Aja-miR-10	1	2	GO:0003674(molecular_function);GO:0015914(phospholipid transport);GO:0016020(membrane);GO:0016021(integral component of membrane)
CL8924.Contig1_All	CL8924.Contig1_All	WW domain-containing adapter protein with coiled-coil OS=Xenopus tropicalis GN=wac PE=2 SV=1	Aja-miR-10	1	2	GO:0000993(RNA polymerase II core binding);GO:0003682(chromatin binding);GO:0006974(cellular response to DNA damage stimulus);GO:0010390(histone monoubiquitination);GO:0044783(G1 DNA damage checkpoint);GO:0045893(positive regulation of transcription, DNA-templated);GO:0071894(histone H2B conserved C-terminal lysine ubiquitination)
CL8936.Contig2_All	CL8936.Contig2_All	Protein kish-A OS=Taeniopygia guttata GN=TMEM167A PE=3 SV=1	Aja-miR-10	1	2	GO:0000139(Golgi membrane);GO:0016021(integral component of membrane)
CL9001.Contig1_All	CL9001.Contig1_All	Carbamoyl-phosphate synthase [ammonia], mitochondrial OS=Homo sapiens GN=CPS1 PE=1 SV=2	Aja-miR-10	1	2	GO:0000050(urea cycle);GO:0004070(aspartate carbamoyltransferase activity);GO:0004087(carbamoyl-phosphate synthase );GO:0004088(carbamoyl-phosphate synthase );GO:0004151(dihydroorotase activity);GO:0005737(cytoplasm);GO:0006207('de novo' pyrimidine nucleobase biosynthetic process);GO:0006526(arginine biosynthetic process)	ko01200(Carbon metabolism);ko01230(Biosynthesis of amino acids);ko00910(Nitrogen metabolism);ko00250(Alanine,ko aspartate and glutamate metabolism);ko00220(Arginine biosynthesis)
CL9016.Contig2_All	CL9016.Contig2_All	N-acylneuraminate cytidylyltransferase OS=Pongo abelii GN=CMAS PE=2 SV=1	Aja-miR-10	1	2	GO:0005829(cytosol);GO:0008781(N-acylneuraminate cytidylyltransferase activity)	ko00520(Amino sugar and nucleotide sugar metabolism)
CL9117.Contig1_All	CL9117.Contig1_All	Calcyphosin-like protein OS=Homo sapiens GN=CAPSL PE=2 SV=4	Aja-miR-10	1	2	GO:0005509(calcium ion binding)	ko03420(Nucleotide excision repair)
CL9166.Contig2_All	CL9166.Contig2_All	CREB3 regulatory factor OS=Homo sapiens GN=CREBRF PE=1 SV=2	Aja-miR-10	1	2	GO:0000122(negative regulation of transcription from RNA polymerase II promoter);GO:0003700(transcription factor activity, sequence-specific DNA binding);GO:0005737(cytoplasm);GO:0016604(nuclear body);GO:0032388(positive regulation of intracellular transport);GO:0034976(response to endoplasmic reticulum stress);GO:0042711(maternal behavior);GO:0043565(sequence-specific DNA binding);GO:0045732(pos…
CL9195.Contig1_All	CL9195.Contig1_All	Sialidase-1 OS=Mus musculus GN=Neu1 PE=1 SV=1	Aja-miR-10	1	2	GO:0004308(exo-alpha-sialidase activity);GO:0005764(lysosome);GO:0006689(ganglioside catabolic process);GO:0009313(oligosaccharide catabolic process);GO:0016020(membrane)	ko00600(Sphingolipid metabolism);ko00511(Other glycan degradation);ko04142(Lysosome)
CL9195.Contig2_All	CL9195.Contig2_All	Sialidase-1 OS=Mus musculus GN=Neu1 PE=1 SV=1	Aja-miR-10	1	2	GO:0004308(exo-alpha-sialidase activity);GO:0005764(lysosome);GO:0006689(ganglioside catabolic process);GO:0009313(oligosaccharide catabolic process);GO:0016020(membrane)	ko00600(Sphingolipid metabolism);ko00511(Other glycan degradation);ko04142(Lysosome)
CL9381.Contig2_All	CL9381.Contig2_All	L-aminoadipate-semialdehyde dehydrogenase-phosphopantetheinyl transferase OS=Homo sapiens GN=AASDHPPT PE=1 SV=2	Aja-miR-10	1	2	GO:0008897(holo-[acyl-carrier-protein] synthase activity);GO:0019878(lysine biosynthetic process via aminoadipic acid)	ko00770(Pantothenate and CoA biosynthesis)
CL9463.Contig1_All	CL9463.Contig1_All	-	Aja-miR-10	1	2		ko00532(Glycosaminoglycan biosynthesis - chondroitin sulfate / dermatan sulfate)
CL9546.Contig1_All	CL9546.Contig1_All	Werner syndrome ATP-dependent helicase OS=Homo sapiens GN=WRN PE=1 SV=2	Aja-miR-10	1	2	GO:0000722(telomere maintenance via recombination);GO:0000731(DNA synthesis involved in DNA repair);GO:0000784(nuclear chromosome, telomeric region);GO:0003677(DNA binding);GO:0005654(nucleoplasm);GO:0005737(cytoplasm);GO:0006284(base-excision repair);GO:0006302(double-strand break repair);GO:0007569(cell aging);GO:0009378(four-way junction helicase activity);GO:0031297(replication fork processin…	ko03440(Homologous recombination);ko03460(Fanconi anemia pathway)
CL990.Contig1_All	CL990.Contig1_All	P protein OS=Sus scrofa GN=Oca2 PE=2 SV=3	Aja-miR-10	1	2	GO:0005215(transporter activity);GO:0016021(integral component of membrane);GO:0098656(anion transmembrane transport)
Unigene11004_All	Unigene11004_All	Multiple epidermal growth factor-like domains protein 6 OS=Rattus norvegicus GN=Megf6 PE=1 SV=1	Aja-miR-10	1	2	GO:0005509(calcium ion binding);GO:0008150(biological_process)	ko00190(Oxidative phosphorylation)
Unigene11577_All	Unigene11577_All	Serine/threonine-protein kinase STK11 OS=Gallus gallus GN=STK11 PE=2 SV=1	Aja-miR-10	1	2	GO:0000287(magnesium ion binding);GO:0001558(regulation of cell growth);GO:0001944(vasculature development);GO:0002039(p53 binding);GO:0004674(protein serine/threonine kinase activity);GO:0005524(ATP binding);GO:0005634(nucleus);GO:0005737(cytoplasm);GO:0005739(mitochondrion);GO:0005829(cytosol);GO:0006468(protein phosphorylation);GO:0006974(cellular response to DNA damage stimulus);GO:0007050(ce…	ko04068(FoxO signaling pathway);ko04150(mTOR signaling pathway)
Unigene11669_All	Unigene11669_All	Coiled-coil domain-containing protein R3HCC1L OS=Mus musculus GN=R3hcc1l PE=1 SV=1	Aja-miR-10	1	2	GO:0035145(exon-exon junction complex)	ko00140(Steroid hormone biosynthesis);ko00590(Arachidonic acid metabolism);ko00830(Retinol metabolism);ko05204(Chemical carcinogenesis)
Unigene11748_All	Unigene11748_All	Thrombospondin type-1 domain-containing protein 4 OS=Homo sapiens GN=THSD4 PE=2 SV=2	Aja-miR-10	1	2	GO:0001527(microfibril);GO:0004222(metalloendopeptidase activity);GO:0006508(proteolysis);GO:0048251(elastic fiber assembly);GO:0070062(extracellular exosome)
Unigene11845_All	Unigene11845_All	COMM domain-containing protein 6 OS=Xenopus tropicalis GN=commd6 PE=2 SV=1	Aja-miR-10	1	2	GO:0044351(macropinocytosis)
Unigene11887_All	Unigene11887_All	-	Aja-miR-10	1	2	GO:0009986(cell surface);GO:0016477(cell migration)
Unigene12113_All	Unigene12113_All	Branched-chain-amino-acid aminotransferase, cytosolic OS=Rattus norvegicus GN=Bcat1 PE=1 SV=1	Aja-miR-10	1	2	GO:0003824(catalytic activity);GO:0004084(branched-chain-amino-acid transaminase activity);GO:0005739(mitochondrion);GO:0006532(aspartate biosynthetic process);GO:0008152(metabolic process);GO:0008483(transaminase activity);GO:0008652(cellular amino acid biosynthetic process);GO:0009081(branched-chain amino acid metabolic process);GO:0009082(branched-chain amino acid biosynthetic process);GO:0009…	ko01210(2-Oxocarboxylic acid metabolism);ko01230(Biosynthesis of amino acids);ko00270(Cysteine and methionine metabolism);ko00280(Valine,ko leucine and isoleucine degradation);ko00290(Valine,ko leucine and isoleucine biosynthesis);ko00770(Pantothenate and CoA biosynthesis)
Unigene14371_All	Unigene14371_All	Putative exonuclease GOR OS=Homo sapiens GN=REXO1L1P PE=5 SV=2	Aja-miR-10	1	2	GO:0003676(nucleic acid binding)	ko03008(Ribosome biogenesis in eukaryotes)
Unigene15184_All	Unigene15184_All	Protein GDAP2 homolog OS=Nematostella vectensis GN=gdap2 PE=3 SV=1	Aja-miR-10	1	2	GO:0005765(lysosomal membrane);GO:0032526(response to retinoic acid)	ko00230(Purine metabolism)
Unigene15246_All	Unigene15246_All	Autophagy-related protein 101 OS=Xenopus tropicalis GN=atg101 PE=2 SV=1	Aja-miR-10	1	2	GO:0000045(autophagosome assembly);GO:0000407(pre-autophagosomal structure)	ko04211(Longevity regulating pathway - mammal)
Unigene18417_All	Unigene18417_All	Glycogen debranching enzyme OS=Oryctolagus cuniculus GN=AGL PE=1 SV=1	Aja-miR-10	1	2	GO:0004134(4-alpha-glucanotransferase activity);GO:0004135(amylo-alpha-1,6-glucosidase activity);GO:0005634(nucleus);GO:0005737(cytoplasm);GO:0005980(glycogen catabolic process)	ko00500(Starch and sucrose metabolism)
Unigene18555_All	Unigene18555_All	Sodium- and chloride-dependent creatine transporter 1 OS=Bos taurus GN=SLC6A8 PE=2 SV=1	Aja-miR-10	1	2	GO:0005215(transporter activity);GO:0005887(integral component of plasma membrane);GO:0006810(transport)	ko04727(GABAergic synapse)
Unigene18574_All	Unigene18574_All	-	Aja-miR-10	1	2	GO:0000981(RNA polymerase II transcription factor activity, sequence-specific DNA binding);GO:0003677(DNA binding);GO:0005654(nucleoplasm);GO:0005737(cytoplasm)
Unigene18763_All	Unigene18763_All	Carbohydrate sulfotransferase 15 OS=Rattus norvegicus GN=Chst15 PE=2 SV=1	Aja-miR-10	1	2	GO:0016021(integral component of membrane);GO:0019319(hexose biosynthetic process);GO:0050656(3'-phosphoadenosine 5'-phosphosulfate binding);GO:0050659(N-acetylgalactosamine 4-sulfate 6-O-sulfotransferase activity)	ko00532(Glycosaminoglycan biosynthesis - chondroitin sulfate / dermatan sulfate)
Unigene18802_All	Unigene18802_All	PAB-dependent poly(A)-specific ribonuclease subunit PAN3 OS=Xenopus tropicalis GN=pan3 PE=2 SV=1	Aja-miR-10	1	2	GO:0031251(PAN complex)	ko03018(RNA degradation)
Unigene18862_All	Unigene18862_All	Ubiquitin carboxyl-terminal hydrolase 44 OS=Homo sapiens GN=USP44 PE=1 SV=2	Aja-miR-10	1	2	GO:0004843(thiol-dependent ubiquitin-specific protease activity);GO:0005730(nucleolus);GO:0006511(ubiquitin-dependent protein catabolic process);GO:0008270(zinc ion binding);GO:0015630(microtubule cytoskeleton);GO:0016579(protein deubiquitination);GO:0090231(regulation of spindle checkpoint)	ko04144(Endocytosis)
Unigene18885_All	Unigene18885_All	Inosine-5'-monophosphate dehydrogenase 2 OS=Danio rerio GN=impdh2 PE=3 SV=1	Aja-miR-10	1	2	GO:0000166(nucleotide binding);GO:0003677(DNA binding);GO:0003723(RNA binding);GO:0003938(IMP dehydrogenase activity);GO:0005515(protein binding);GO:0005634(nucleus);GO:0005737(cytoplasm);GO:0005778(peroxisomal membrane);GO:0005829(cytosol);GO:0006177(GMP biosynthetic process);GO:0009168(purine ribonucleoside monophosphate biosynthetic process);GO:0016020(membrane);GO:0046651(lymphocyte prolifera…	ko00230(Purine metabolism);ko00983(Drug metabolism - other enzymes)
Unigene19206_All	Unigene19206_All	Centrosomal protein of 70 kDa OS=Rattus norvegicus GN=Cep70 PE=2 SV=1	Aja-miR-10	1	2	GO:0005654(nucleoplasm);GO:0005737(cytoplasm);GO:0005813(centrosome);GO:0005815(microtubule organizing center);GO:0031965(nuclear membrane)
Unigene19293_All	Unigene19293_All	FK506-binding protein 2 OS=Kluyveromyces lactis (strain ATCC 8585 / CBS 2359 / DSM 70799 / NBRC 1267 / NRRL Y-1140 / WM37) GN=FPR2 PE=3 SV=1	Aja-miR-10	1	2	GO:0002121(inter-male aggressive behavior);GO:0003755(peptidyl-prolyl cis-trans isomerase activity);GO:0005509(calcium ion binding);GO:0005528(FK506 binding);GO:0005615(extracellular space);GO:0005783(endoplasmic reticulum);GO:0006457(protein folding);GO:0007444(imaginal disc development);GO:0008587(imaginal disc-derived wing margin morphogenesis);GO:0008593(regulation of Notch signaling pathway)…
Unigene19828_All	Unigene19828_All	Beta-galactosidase OS=Canis lupus familiaris GN=GLB1 PE=2 SV=3	Aja-miR-10	1	2	GO:0004565(beta-galactosidase activity);GO:0005773(vacuole)	ko00052(Galactose metabolism);ko00600(Sphingolipid metabolism);ko00531(Glycosaminoglycan degradation);ko00604(Glycosphingolipid biosynthesis - ganglio series);ko00511(Other glycan degradation);ko04142(Lysosome)
Unigene20286_All	Unigene20286_All	Ubiquitin carboxyl-terminal hydrolase 43 OS=Homo sapiens GN=USP43 PE=1 SV=2	Aja-miR-10	1	2	GO:0005634(nucleus)	ko04144(Endocytosis)
Unigene22042_All	Unigene22042_All	Plasma membrane calcium-transporting ATPase 4 OS=Bos taurus GN=ATP2B4 PE=1 SV=2	Aja-miR-10	1	2	GO:0005388(calcium-transporting ATPase activity);GO:0005887(integral component of plasma membrane);GO:0030165(PDZ domain binding);GO:0043231(intracellular membrane-bounded organelle);GO:0051480(regulation of cytosolic calcium ion concentration)	ko04020(Calcium signaling pathway);ko04024(cAMP signaling pathway);ko04022(cGMP - PKG signaling pathway);ko04261(Adrenergic signaling in cardiomyocytes);ko04970(Salivary secretion);ko04972(Pancreatic secretion)
Unigene22065_All	Unigene22065_All	Autophagy-related protein 13 OS=Pan troglodytes GN=ATG13 PE=2 SV=1	Aja-miR-10	1	2	GO:0000045(autophagosome assembly);GO:0000407(pre-autophagosomal structure);GO:0005829(cytosol);GO:0019901(protein kinase binding);GO:1990316(ATG1/ULK1 kinase complex)	ko04140(Regulation of autophagy)
Unigene22170_All	Unigene22170_All	Uncharacterized protein C7orf50 homolog OS=Mus musculus PE=1 SV=3	Aja-miR-10	1	2	GO:0005575(cellular_component);GO:0008150(biological_process);GO:0044822(poly)
Unigene22282_All	Unigene22282_All	Glycerol-3-phosphate acyltransferase 3 OS=Xenopus laevis GN=gpat3 PE=2 SV=1	Aja-miR-10	1	2	GO:0004366(glycerol-3-phosphate O-acyltransferase activity);GO:0005789(endoplasmic reticulum membrane);GO:0019432(triglyceride biosynthetic process)	ko00561(Glycerolipid metabolism);ko00564(Glycerophospholipid metabolism)
Unigene22564_All	Unigene22564_All	Ornithine carbamoyltransferase, mitochondrial (Fragment) OS=Sus scrofa GN=OTC PE=2 SV=1	Aja-miR-10	1	2	GO:0000050(urea cycle);GO:0004585(ornithine carbamoyltransferase activity);GO:0005739(mitochondrion);GO:0042450(arginine biosynthetic process via ornithine)	ko01230(Biosynthesis of amino acids);ko00220(Arginine biosynthesis)
Unigene23605_All	Unigene23605_All	-	Aja-miR-10	1	2	GO:0005634(nucleus);GO:0005737(cytoplasm)
Unigene25377_All	Unigene25377_All	-	Aja-miR-10	1	2	GO:0005615(extracellular space);GO:0010001(glial cell differentiation);GO:0050772(positive regulation of axonogenesis)
Unigene25461_All	Unigene25461_All	MORC family CW-type zinc finger protein 2A OS=Mus musculus GN=Morc2a PE=1 SV=2	Aja-miR-10	1	2	GO:0005575(cellular_component);GO:0008270(zinc ion binding)
Unigene26919_All	Unigene26919_All	Kinesin-like calmodulin-binding protein homolog OS=Oryza sativa subsp. japonica GN=Os04g0666900 PE=2 SV=1	Aja-miR-10	1	2	GO:0003777(microtubule motor activity);GO:0005871(kinesin complex);GO:0007018(microtubule-based movement);GO:0016887(ATPase activity)	ko04144(Endocytosis)
Unigene281_All	Unigene281_All	S-adenosylmethionine decarboxylase proenzyme OS=Xenopus laevis GN=amd1 PE=2 SV=1	Aja-miR-10	1	2	GO:0004014(adenosylmethionine decarboxylase activity);GO:0005829(cytosol);GO:0006597(spermine biosynthetic process);GO:0008295(spermidine biosynthetic process)	ko00270(Cysteine and methionine metabolism);ko00330(Arginine and proline metabolism)
Unigene28938_All	Unigene28938_All	Probable ATP-dependent RNA helicase DDX6 OS=Mus musculus GN=Ddx6 PE=1 SV=1	Aja-miR-10	1	2	GO:0000932(cytoplasmic mRNA processing body);GO:0004004(ATP-dependent RNA helicase activity);GO:0006417(regulation of translation);GO:0010494(cytoplasmic stress granule);GO:0010501(RNA secondary structure unwinding);GO:0033962(cytoplasmic mRNA processing body assembly)	ko03018(RNA degradation)
Unigene28939_All	Unigene28939_All	-	Aja-miR-10	1	2		ko04330(Notch signaling pathway);ko04320(Dorso-ventral axis formation)
Unigene29042_All	Unigene29042_All	Small subunit processome component 20 homolog OS=Mus musculus GN=Utp20 PE=1 SV=2	Aja-miR-10	1	2	GO:0000462(maturation of SSU-rRNA from tricistronic rRNA transcript );GO:0005730(nucleolus);GO:0030686(90S preribosome);GO:0032040(small-subunit processome)
Unigene29251_All	Unigene29251_All	Cat eye syndrome critical region protein 5 homolog OS=Mus musculus GN=Cecr5 PE=1 SV=1	Aja-miR-10	1	2	GO:0005739(mitochondrion);GO:0046474(glycerophospholipid biosynthetic process)
Unigene29319_All	Unigene29319_All	Palmitoyltransferase ZDHHC5 OS=Mus musculus GN=Zdhhc5 PE=1 SV=1	Aja-miR-10	1	2	GO:0008270(zinc ion binding);GO:0016021(integral component of membrane);GO:0019706(protein-cysteine S-palmitoyltransferase activity)	ko04391(Hippo signaling pathway -fly)
Unigene32370_All	Unigene32370_All	Centrosome-associated protein 350 OS=Homo sapiens GN=CEP350 PE=1 SV=1	Aja-miR-10	1	2	GO:0005654(nucleoplasm);GO:0005737(cytoplasm);GO:0005813(centrosome);GO:0008017(microtubule binding);GO:0016020(membrane);GO:0034453(microtubule anchoring)
Unigene32399_All	Unigene32399_All	-	Aja-miR-10	1	2	GO:0005215(transporter activity);GO:0016021(integral component of membrane);GO:0034220(ion transmembrane transport)
Unigene32462_All	Unigene32462_All	Propionyl-CoA carboxylase beta chain, mitochondrial OS=Bos taurus GN=PCCB PE=2 SV=1	Aja-miR-10	1	2	GO:0005739(mitochondrion);GO:0016874(ligase activity)	ko01200(Carbon metabolism);ko00630(Glyoxylate and dicarboxylate metabolism);ko00640(Propanoate metabolism);ko00280(Valine,ko leucine and isoleucine degradation)
Unigene32530_All	Unigene32530_All	Vacuolar protein sorting-associated protein 53 homolog OS=Gallus gallus GN=VPS53 PE=2 SV=1	Aja-miR-10	1	2	GO:0000938(GARP complex);GO:0042147(retrograde transport, endosome to Golgi)
Unigene32684_All	Unigene32684_All	Lymphoid-specific helicase OS=Homo sapiens GN=HELLS PE=1 SV=1	Aja-miR-10	1	2	GO:0001655(urogenital system development);GO:0003682(chromatin binding);GO:0005524(ATP binding);GO:0005634(nucleus);GO:0005721(pericentric heterochromatin);GO:0006306(DNA methylation);GO:0006346(methylation-dependent chromatin silencing);GO:0010216(maintenance of DNA methylation);GO:0031508(pericentric heterochromatin assembly);GO:0046651(lymphocyte proliferation);GO:2001243(negative regulation o…	ko04550(Signaling pathways regulating pluripotency of stem cells)
Unigene32763_All	Unigene32763_All	Mediator of RNA polymerase II transcription subunit 29 OS=Xenopus laevis GN=med29 PE=2 SV=1	Aja-miR-10	1	2	GO:0005654(nucleoplasm);GO:0016592(mediator complex)
Unigene33127_All	Unigene33127_All	Protein O-glucosyltransferase 1 OS=Mus musculus GN=Poglut1 PE=1 SV=2	Aja-miR-10	1	2	GO:0005788(endoplasmic reticulum lumen);GO:0006493(protein O-linked glycosylation);GO:0006664(glycolipid metabolic process);GO:0035251(UDP-glucosyltransferase activity);GO:0035252(UDP-xylosyltransferase activity);GO:0045747(positive regulation of Notch signaling pathway)	ko00514(Other types of O-glycan biosynthesis)
Unigene33994_All	Unigene33994_All	MAPK/MAK/MRK overlapping kinase OS=Homo sapiens GN=MOK PE=2 SV=1	Aja-miR-10	1	2	GO:0004674(protein serine/threonine kinase activity);GO:0005524(ATP binding);GO:0006468(protein phosphorylation)	ko04015(Rap1 signaling pathway);ko04010(MAPK signaling pathway);ko04370(VEGF signaling pathway);ko04668(TNF signaling pathway);ko04068(FoxO signaling pathway);ko04071(Sphingolipid signaling pathway);ko04550(Signaling pathways regulating pluripotency of stem cells);ko04611(Platelet activation);ko04620(Toll-like receptor signaling pathway);ko04621(NOD-like receptor signaling pathway);ko04622(RIG-I-…
Unigene35342_All	Unigene35342_All	Uronyl 2-sulfotransferase OS=Homo sapiens GN=UST PE=2 SV=1	Aja-miR-10	1	2	GO:0000139(Golgi membrane);GO:0006477(protein sulfation);GO:0008146(sulfotransferase activity);GO:0016021(integral component of membrane);GO:0030010(establishment of cell polarity);GO:0030208(dermatan sulfate biosynthetic process);GO:0050770(regulation of axonogenesis)	ko00532(Glycosaminoglycan biosynthesis - chondroitin sulfate / dermatan sulfate)
Unigene362_All	Unigene362_All	-	Aja-miR-10	1	2		ko03030(DNA replication);ko03430(Mismatch repair);ko03440(Homologous recombination)
Unigene368_All	Unigene368_All	Prostamide/prostaglandin F synthase OS=Lithobates catesbeiana GN=fam213b PE=2 SV=1	Aja-miR-10	1	2	GO:0001516(prostaglandin biosynthetic process);GO:0016616(oxidoreductase activity, acting on the CH-OH group of donors, NAD or NADP as acceptor)	ko00590(Arachidonic acid metabolism)
Unigene38704_All	Unigene38704_All	Atrial natriuretic peptide receptor 1 OS=Rattus norvegicus GN=Npr1 PE=1 SV=1	Aja-miR-10	1	2	GO:0004016(adenylate cyclase activity);GO:0004383(guanylate cyclase activity);GO:0005886(plasma membrane);GO:0006182(cGMP biosynthetic process);GO:0007165(signal transduction);GO:0008074(guanylate cyclase complex, soluble)	ko00230(Purine metabolism);ko04270(Vascular smooth muscle contraction)
Unigene4332_All	Unigene4332_All	Intracellular ribonuclease LX OS=Solanum lycopersicum GN=RNALX PE=1 SV=2	Aja-miR-10	1	2	GO:0003723(RNA binding);GO:0005575(cellular_component);GO:0008150(biological_process);GO:0033897(ribonuclease T2 activity)
Unigene4368_All	Unigene4368_All	14-3-3 protein beta/alpha-A OS=Danio rerio GN=ywhaba PE=2 SV=2	Aja-miR-10	1	2	GO:0005737(cytoplasm);GO:0006911(phagocytosis, engulfment);GO:0019904(protein domain specific binding)	ko04110(Cell cycle);ko04114(Oocyte meiosis)
Unigene44127_All	Unigene44127_All	Nose resistant to fluoxetine protein 6 OS=Caenorhabditis elegans GN=nrf-6 PE=1 SV=3	Aja-miR-10	1	2	GO:0006810(transport);GO:0006869(lipid transport);GO:0007275(multicellular organism development);GO:0008152(metabolic process);GO:0008289(lipid binding);GO:0016020(membrane);GO:0016021(integral component of membrane);GO:0016747(transferase activity, transferring acyl groups other than amino-acyl groups)
Unigene4433_All	Unigene4433_All	-	Aja-miR-10	1	2	GO:0001104(RNA polymerase II transcription cofactor activity);GO:0016592(mediator complex)
Unigene4620_All	Unigene4620_All	Diacylglycerol O-acyltransferase 1 OS=Bos taurus GN=DGAT1 PE=2 SV=2	Aja-miR-10	1	2	GO:0004144(diacylglycerol O-acyltransferase activity);GO:0005789(endoplasmic reticulum membrane);GO:0019432(triglyceride biosynthetic process)	ko00561(Glycerolipid metabolism);ko00830(Retinol metabolism)
Unigene4681_All	Unigene4681_All	Lysosomal alpha-mannosidase OS=Bos taurus GN=MAN2B1 PE=1 SV=4	Aja-miR-10	1	2	GO:0003824(catalytic activity);GO:0004553(hydrolase activity, hydrolyzing O-glycosyl compounds);GO:0004559(alpha-mannosidase activity);GO:0005975(carbohydrate metabolic process);GO:0006013(mannose metabolic process);GO:0006517(protein deglycosylation);GO:0008152(metabolic process);GO:0008270(zinc ion binding);GO:0008933(lytic transglycosylase activity);GO:0015923(mannosidase activity);GO:0015924(…	ko00511(Other glycan degradation);ko04142(Lysosome)
Unigene5007_All	Unigene5007_All	Tyrosine-protein phosphatase non-receptor type 1 OS=Gallus gallus GN=PTPN1 PE=1 SV=1	Aja-miR-10	1	2	GO:0004725(protein tyrosine phosphatase activity);GO:0005515(protein binding);GO:0005769(early endosome);GO:0005789(endoplasmic reticulum membrane);GO:0005886(plasma membrane);GO:0009966(regulation of signal transduction);GO:0030100(regulation of endocytosis);GO:0030968(endoplasmic reticulum unfolded protein response);GO:0031532(actin cytoskeleton reorganization);GO:0035335(peptidyl-tyrosine deph…	ko04931(Insulin resistance)
Unigene5032_All	Unigene5032_All	Probable E3 ubiquitin-protein ligase HERC1 OS=Homo sapiens GN=HERC1 PE=1 SV=2	Aja-miR-10	1	2	GO:0004842(ubiquitin-protein transferase activity);GO:0005086(ARF guanyl-nucleotide exchange factor activity);GO:0005737(cytoplasm);GO:0005794(Golgi apparatus);GO:0005829(cytosol);GO:0006810(transport);GO:0010507(negative regulation of autophagy);GO:0016020(membrane);GO:0016567(protein ubiquitination);GO:0016874(ligase activity);GO:0021702(cerebellar Purkinje cell differentiation);GO:0031175(neur…	ko04120(Ubiquitin mediated proteolysis)
Unigene5522_All	Unigene5522_All	-	Aja-miR-10	1	2	GO:0000977(RNA polymerase II regulatory region sequence-specific DNA binding);GO:0005634(nucleus);GO:0005654(nucleoplasm);GO:0005730(nucleolus);GO:0005737(cytoplasm);GO:0005813(centrosome);GO:0005938(cell cortex);GO:0008284(positive regulation of cell proliferation);GO:0010468(regulation of gene expression);GO:0010628(positive regulation of gene expression);GO:0010629(negative regulation of gene …
Unigene574_All	Unigene574_All	Probable hydrolase PNKD OS=Homo sapiens GN=PNKD PE=1 SV=2	Aja-miR-10	1	2	GO:0004416(hydroxyacylglutathione hydrolase activity);GO:0016020(membrane);GO:0016021(integral component of membrane);GO:0019243(methylglyoxal catabolic process to D-lactate via S-lactoyl-glutathione)	ko00620(Pyruvate metabolism)
Unigene8177_All	Unigene8177_All	Sarcosine dehydrogenase, mitochondrial OS=Rattus norvegicus GN=Sardh PE=1 SV=2	Aja-miR-10	1	2	GO:0016491(oxidoreductase activity);GO:0055114(oxidation-reduction process)	ko00260(Glycine,ko serine and threonine metabolism)
Unigene8494_All	Unigene8494_All	UPF0568 protein C14orf166 homolog OS=Danio rerio GN=zgc:56576 PE=2 SV=1	Aja-miR-10	1	2	GO:0000993(RNA polymerase II core binding);GO:0003723(RNA binding);GO:0005634(nucleus);GO:0005737(cytoplasm);GO:0005829(cytosol);GO:0006351(transcription, DNA-templated);GO:0006355(regulation of transcription, DNA-templated);GO:0006388(tRNA splicing, via endonucleolytic cleavage and ligation);GO:0045944(positive regulation of transcription from RNA polymerase II promoter);GO:0072669(tRNA-splicing…	ko00230(Purine metabolism);ko03008(Ribosome biogenesis in eukaryotes)
Unigene876_All	Unigene876_All	-	Aja-miR-10	1	2	GO:0004674(protein serine/threonine kinase activity);GO:0005524(ATP binding);GO:0006468(protein phosphorylation);GO:0016477(cell migration);GO:0031032(actomyosin structure organization);GO:0035556(intracellular signal transduction);GO:0042641(actomyosin);GO:0046872(metal ion binding);GO:0070062(extracellular exosome)	ko04120(Ubiquitin mediated proteolysis)
CL10407.Contig1_All	CL10407.Contig1_All	Stromal membrane-associated protein 1 OS=Mus musculus GN=Smap1 PE=1 SV=1	Aja-miR-10-5p	1	2	GO:0005096(GTPase activator activity);GO:0005737(cytoplasm);GO:0030276(clathrin binding);GO:0043547(positive regulation of GTPase activity);GO:0045648(positive regulation of erythrocyte differentiation);GO:2000369(regulation of clathrin-mediated endocytosis)	ko04144(Endocytosis)
CL10596.Contig2_All	CL10596.Contig2_All	Propionyl-CoA carboxylase alpha chain, mitochondrial OS=Homo sapiens GN=PCCA PE=1 SV=4	Aja-miR-10-5p	1	2	GO:0004075(biotin carboxylase activity);GO:0004658(propionyl-CoA carboxylase activity);GO:0005524(ATP binding);GO:0005739(mitochondrion);GO:0019899(enzyme binding);GO:0046872(metal ion binding)	ko01200(Carbon metabolism);ko00630(Glyoxylate and dicarboxylate metabolism);ko00640(Propanoate metabolism);ko00280(Valine,ko leucine and isoleucine degradation)
CL10659.Contig1_All	CL10659.Contig1_All	Hephaestin-like protein OS=Acropora millepora PE=1 SV=1	Aja-miR-10-5p	1	2	GO:0004322(ferroxidase activity);GO:0005507(copper ion binding);GO:0016021(integral component of membrane);GO:0055114(oxidation-reduction process)	ko00860(Porphyrin and chlorophyll metabolism)
CL10965.Contig2_All	CL10965.Contig2_All	MAM and LDL-receptor class A domain-containing protein 2 (Fragment) OS=Acropora millepora PE=1 SV=1	Aja-miR-10-5p	1	2	GO:0005737(cytoplasm);GO:0016020(membrane);GO:0042632(cholesterol homeostasis);GO:0070858(negative regulation of bile acid biosynthetic process)
CL11205.Contig1_All	CL11205.Contig1_All	Mitogen-activated protein kinase kinase kinase kinase 4 OS=Homo sapiens GN=MAP4K4 PE=1 SV=2	Aja-miR-10-5p	1	2	GO:0004702(receptor signaling protein serine/threonine kinase activity);GO:0005737(cytoplasm)	ko04010(MAPK signaling pathway)
CL11205.Contig2_All	CL11205.Contig2_All	Mitogen-activated protein kinase kinase kinase kinase 4 OS=Homo sapiens GN=MAP4K4 PE=1 SV=2	Aja-miR-10-5p	1	2	GO:0004702(receptor signaling protein serine/threonine kinase activity);GO:0005737(cytoplasm)	ko04010(MAPK signaling pathway)
CL11473.Contig1_All	CL11473.Contig1_All	Phospholipid-transporting ATPase IA OS=Homo sapiens GN=ATP8A1 PE=1 SV=1	Aja-miR-10-5p	1	2	GO:0004012(phospholipid-translocating ATPase activity);GO:0005802(trans-Golgi network);GO:0005886(plasma membrane);GO:0048194(Golgi vesicle budding)	ko04020(Calcium signaling pathway);ko04024(cAMP signaling pathway);ko04022(cGMP - PKG signaling pathway);ko04261(Adrenergic signaling in cardiomyocytes);ko04970(Salivary secretion);ko04972(Pancreatic secretion)
CL11809.Contig1_All	CL11809.Contig1_All	Transcriptional repressor CTCF OS=Gallus gallus GN=CTCF PE=1 SV=1	Aja-miR-10-5p	1	2	GO:0003700(transcription factor activity, sequence-specific DNA binding)	ko04110(Cell cycle)
CL11809.Contig2_All	CL11809.Contig2_All	Transcriptional repressor CTCF OS=Gallus gallus GN=CTCF PE=1 SV=1	Aja-miR-10-5p	1	2	GO:0003700(transcription factor activity, sequence-specific DNA binding)	ko04110(Cell cycle)
CL12331.Contig1_All	CL12331.Contig1_All	-	Aja-miR-10-5p	1	2		ko00531(Glycosaminoglycan degradation)
CL12446.Contig1_All	CL12446.Contig1_All	Mitochondrial amidoxime-reducing component 1 OS=Homo sapiens GN=MARC1 PE=1 SV=1	Aja-miR-10-5p	1	2	GO:0005739(mitochondrion);GO:0005741(mitochondrial outer membrane);GO:0005743(mitochondrial inner membrane);GO:0008940(nitrate reductase activity);GO:0016021(integral component of membrane);GO:0030151(molybdenum ion binding);GO:0030170(pyridoxal phosphate binding);GO:0042126(nitrate metabolic process);GO:0043546(molybdopterin cofactor binding);GO:0051410(detoxification of nitrogen compound);GO:00…
CL12499.Contig2_All	CL12499.Contig2_All	Nuclear receptor coactivator 4 OS=Homo sapiens GN=NCOA4 PE=1 SV=1	Aja-miR-10-5p	1	2	GO:0003713(transcription coactivator activity);GO:0005634(nucleus);GO:0006351(transcription, DNA-templated);GO:0008584(male gonad development);GO:0030521(androgen receptor signaling pathway);GO:0045893(positive regulation of transcription, DNA-templated);GO:0050681(androgen receptor binding)	ko05200(Pathways in cancer);ko05216(Thyroid cancer)
CL12499.Contig3_All	CL12499.Contig3_All	Nuclear receptor coactivator 4 OS=Homo sapiens GN=NCOA4 PE=1 SV=1	Aja-miR-10-5p	1	2	GO:0003713(transcription coactivator activity);GO:0005634(nucleus);GO:0006351(transcription, DNA-templated);GO:0008584(male gonad development);GO:0030521(androgen receptor signaling pathway);GO:0045893(positive regulation of transcription, DNA-templated);GO:0050681(androgen receptor binding)	ko05200(Pathways in cancer);ko05216(Thyroid cancer)
CL12863.Contig1_All	CL12863.Contig1_All	Septin-11 OS=Bos taurus GN=SEPT11 PE=2 SV=1	Aja-miR-10-5p	1	2	GO:0001725(stress fiber);GO:0005525(GTP binding);GO:0051291(protein heterooligomerization);GO:0070062(extracellular exosome)	ko05100(Bacterial invasion of epithelial cells)
CL12874.Contig3_All	CL12874.Contig3_All	Transmembrane prolyl 4-hydroxylase OS=Mus musculus GN=P4htm PE=1 SV=1	Aja-miR-10-5p	1	2	GO:0000907(sulfonate dioxygenase activity);GO:0005506(iron ion binding);GO:0005509(calcium ion binding);GO:0005575(cellular_component);GO:0005783(endoplasmic reticulum);GO:0016020(membrane);GO:0016021(integral component of membrane);GO:0016491(oxidoreductase activity);GO:0016705(oxidoreductase activity, acting on paired donors, with incorporation or reduction of molecular oxygen);GO:0016706(oxido…
CL12874.Contig4_All	CL12874.Contig4_All	Transmembrane prolyl 4-hydroxylase OS=Mus musculus GN=P4htm PE=1 SV=1	Aja-miR-10-5p	1	2	GO:0000907(sulfonate dioxygenase activity);GO:0005506(iron ion binding);GO:0005509(calcium ion binding);GO:0005575(cellular_component);GO:0005783(endoplasmic reticulum);GO:0016020(membrane);GO:0016021(integral component of membrane);GO:0016491(oxidoreductase activity);GO:0016705(oxidoreductase activity, acting on paired donors, with incorporation or reduction of molecular oxygen);GO:0016706(oxido…
CL1358.Contig1_All	CL1358.Contig1_All	Receptor expression-enhancing protein 5 OS=Rattus norvegicus GN=Reep5 PE=1 SV=1	Aja-miR-10-5p	1	2	GO:0016021(integral component of membrane);GO:0070062(extracellular exosome)
CL1820.Contig2_All	CL1820.Contig2_All	Phosphoribosylformylglycinamidine synthase OS=Homo sapiens GN=PFAS PE=1 SV=4	Aja-miR-10-5p	1	2	GO:0004642(phosphoribosylformylglycinamidine synthase activity);GO:0005524(ATP binding);GO:0005737(cytoplasm);GO:0006164(purine nucleotide biosynthetic process);GO:0006541(glutamine metabolic process);GO:0009156(ribonucleoside monophosphate biosynthetic process)	ko00230(Purine metabolism)
CL1821.Contig3_All	CL1821.Contig3_All	Anoctamin-4 OS=Bos taurus GN=ANO4 PE=2 SV=1	Aja-miR-10-5p	1	2	GO:0005229(intracellular calcium activated chloride channel activity);GO:0005622(intracellular);GO:0005886(plasma membrane);GO:0006821(chloride transport);GO:0016021(integral component of membrane);GO:0017128(phospholipid scramblase activity);GO:0046983(protein dimerization activity);GO:0061588(calcium activated phospholipid scrambling);GO:0061589(calcium activated phosphatidylserine scrambling);…	ko04740(Olfactory transduction)
CL1821.Contig4_All	CL1821.Contig4_All	Anoctamin-4 OS=Bos taurus GN=ANO4 PE=2 SV=1	Aja-miR-10-5p	1	2	GO:0005229(intracellular calcium activated chloride channel activity);GO:0005622(intracellular);GO:0005886(plasma membrane);GO:0006821(chloride transport);GO:0016021(integral component of membrane);GO:0017128(phospholipid scramblase activity);GO:0046983(protein dimerization activity);GO:0061588(calcium activated phospholipid scrambling);GO:0061589(calcium activated phosphatidylserine scrambling);…	ko04740(Olfactory transduction)
CL2034.Contig2_All	CL2034.Contig2_All	-	Aja-miR-10-5p	1	2	GO:0005215(transporter activity);GO:0016021(integral component of membrane);GO:0034220(ion transmembrane transport)
CL2034.Contig4_All	CL2034.Contig4_All	-	Aja-miR-10-5p	1	2	GO:0005215(transporter activity);GO:0016021(integral component of membrane);GO:0034220(ion transmembrane transport)
CL2309.Contig12_All	CL2309.Contig12_All	78 kDa glucose-regulated protein OS=Gallus gallus GN=HSPA5 PE=1 SV=1	Aja-miR-10-5p	1	2	GO:0001948(glycoprotein binding);GO:0005515(protein binding);GO:0005524(ATP binding);GO:0005788(endoplasmic reticulum lumen);GO:0005793(endoplasmic reticulum-Golgi intermediate compartment);GO:0005886(plasma membrane);GO:0005925(focal adhesion);GO:0006983(ER overload response);GO:0006987(activation of signaling protein activity involved in unfolded protein response);GO:0008180(COP9 signalosome);G…	ko03060(Protein export);ko04141(Protein processing in endoplasmic reticulum)
CL2425.Contig2_All	CL2425.Contig2_All	Renilla-luciferin 2-monooxygenase OS=Renilla reniformis PE=1 SV=1	Aja-miR-10-5p	1	2	GO:0016787(hydrolase activity)
CL2806.Contig3_All	CL2806.Contig3_All	N-sulphoglucosamine sulphohydrolase OS=Homo sapiens GN=SGSH PE=1 SV=1	Aja-miR-10-5p	1	2	GO:0008152(metabolic process);GO:0008484(sulfuric ester hydrolase activity);GO:0070062(extracellular exosome)	ko00531(Glycosaminoglycan degradation);ko04142(Lysosome)
CL2850.Contig5_All	CL2850.Contig5_All	Ras-related GTP-binding protein C OS=Homo sapiens GN=RRAGC PE=1 SV=1	Aja-miR-10-5p	1	2	GO:0003924(GTPase activity);GO:0005634(nucleus);GO:0005764(lysosome);GO:0009267(cellular response to starvation);GO:0010506(regulation of autophagy);GO:0032008(positive regulation of TOR signaling);GO:0034448(EGO complex);GO:0071230(cellular response to amino acid stimulus);GO:1990131(Gtr1-Gtr2 GTPase complex)	ko04150(mTOR signaling pathway)
CL292.Contig12_All	CL292.Contig12_All	Sodium-dependent multivitamin transporter OS=Homo sapiens GN=SLC5A6 PE=2 SV=2	Aja-miR-10-5p	1	2	GO:0005887(integral component of plasma membrane);GO:0015293(symporter activity)	ko04977(Vitamin digestion and absorption)
CL292.Contig14_All	CL292.Contig14_All	Sodium-dependent multivitamin transporter OS=Homo sapiens GN=SLC5A6 PE=2 SV=2	Aja-miR-10-5p	1	2	GO:0005887(integral component of plasma membrane);GO:0015293(symporter activity)	ko04977(Vitamin digestion and absorption)
CL3059.Contig1_All	CL3059.Contig1_All	Cancer-related nucleoside-triphosphatase homolog OS=Bos taurus GN=NTPCR PE=2 SV=1	Aja-miR-10-5p	1	2	GO:0016020(membrane);GO:0016311(dephosphorylation);GO:0044822(poly);GO:0070062(extracellular exosome);GO:0098519(nucleotide phosphatase activity, acting on free nucleotides)	ko00230(Purine metabolism);ko00730(Thiamine metabolism)
CL3112.Contig3_All	CL3112.Contig3_All	Activated CDC42 kinase 1 OS=Homo sapiens GN=TNK2 PE=1 SV=3	Aja-miR-10-5p	1	2	GO:0004672(protein kinase activity);GO:0004713(protein tyrosine kinase activity);GO:0004715(non-membrane spanning protein tyrosine kinase activity);GO:0005102(receptor binding);GO:0005524(ATP binding);GO:0006468(protein phosphorylation);GO:0007169(transmembrane receptor protein tyrosine kinase signaling pathway);GO:0016301(kinase activity);GO:0016310(phosphorylation);GO:0016477(cell migration);GO…	ko04012(ErbB signaling pathway);ko04370(VEGF signaling pathway);ko04151(PI3K-Akt signaling pathway);ko04810(Regulation of actin cytoskeleton);ko04510(Focal adhesion);ko04670(Leucyte transendothelial migration);ko04062(Chemokine signaling pathway);ko04360(Axon guidance);ko05200(Pathways in cancer);ko05202(Transcriptional misregulation in cancers);ko05205(Proteoglycans in cancer);ko05222(Small cell…
CL3292.Contig5_All	CL3292.Contig5_All	UBX domain-containing protein 8 OS=Homo sapiens GN=UBXN8 PE=1 SV=2	Aja-miR-10-5p	1	2	GO:0016021(integral component of membrane);GO:0030433(ER-associated ubiquitin-dependent protein catabolic process)
CL3603.Contig1_All	CL3603.Contig1_All	PRELI domain containing protein 3B OS=Macaca fascicularis GN=PRELID3B PE=2 SV=1	Aja-miR-10-5p	1	2	GO:0005758(mitochondrial intermembrane space);GO:1990050(phosphatidic acid transporter activity)
CL3829.Contig2_All	CL3829.Contig2_All	Protein SREK1IP1 OS=Xenopus tropicalis GN=srek1ip1 PE=2 SV=1	Aja-miR-10-5p	1	2	GO:0003676(nucleic acid binding);GO:0008270(zinc ion binding)
CL3900.Contig3_All	CL3900.Contig3_All	L-galactose dehydrogenase OS=Arabidopsis thaliana GN=LGALDH PE=1 SV=1	Aja-miR-10-5p	1	2	GO:0016491(oxidoreductase activity);GO:0055114(oxidation-reduction process)	ko00040(Pentose and glucuronate interconversions);ko00051(Fructose and mannose metabolism);ko00052(Galactose metabolism);ko00561(Glycerolipid metabolism)
CL3963.Contig3_All	CL3963.Contig3_All	Transcriptional regulator ICP22 homolog OS=Saimiriine herpesvirus 2 (strain 11) GN=73 PE=3 SV=1	Aja-miR-10-5p	1	2	GO:0000166(nucleotide binding);GO:0003676(nucleic acid binding);GO:0005575(cellular_component);GO:0008150(biological_process)	ko04141(Protein processing in endoplasmic reticulum)
CL4031.Contig2_All	CL4031.Contig2_All	Protein kinase C and casein kinase substrate in neurons protein 1 OS=Danio rerio GN=pacsin1b PE=1 SV=1	Aja-miR-10-5p	1	2	GO:0005768(endosome);GO:0030100(regulation of endocytosis)	ko04621(NOD-like receptor signaling pathway)
CL4103.Contig1_All	CL4103.Contig1_All	Na(+)/H(+) exchange regulatory cofactor NHE-RF2 OS=Oryctolagus cuniculus GN=SLC9A3R2 PE=1 SV=1	Aja-miR-10-5p	1	2	GO:0005102(receptor binding);GO:0005886(plasma membrane);GO:0005925(focal adhesion);GO:0008013(beta-catenin binding);GO:0008022(protein C-terminus binding);GO:0012505(endomembrane system);GO:0019902(phosphatase binding);GO:0032947(protein complex scaffold);GO:0070062(extracellular exosome)	ko04960(Aldosterone-regulated sodium reabsorption)
CL4113.Contig1_All	CL4113.Contig1_All	Poly(A)-specific ribonuclease PARN OS=Homo sapiens GN=PARN PE=1 SV=1	Aja-miR-10-5p	1	2	GO:0000166(nucleotide binding);GO:0000184(nuclear-transcribed mRNA catabolic process, nonsense-mediated decay);GO:0000289(nuclear-transcribed mRNA poly);GO:0003730(mRNA 3'-UTR binding);GO:0004518(nuclease activity);GO:0004535(poly);GO:0005515(protein binding);GO:0005634(nucleus);GO:0005730(nucleolus);GO:0005737(cytoplasm);GO:0005829(cytosol);GO:0007292(female gamete generation);GO:0009451(RNA mod…	ko03018(RNA degradation)
CL4355.Contig2_All	CL4355.Contig2_All	Granulins OS=Homo sapiens GN=GRN PE=1 SV=2	Aja-miR-10-5p	1	2	GO:0043231(intracellular membrane-bounded organelle)
CL4355.Contig3_All	CL4355.Contig3_All	Granulins OS=Homo sapiens GN=GRN PE=1 SV=2	Aja-miR-10-5p	1	2	GO:0005125(cytokine activity);GO:0005515(protein binding);GO:0005615(extracellular space);GO:0005829(cytosol);GO:0007165(signal transduction);GO:0008083(growth factor activity);GO:0032355(response to estradiol);GO:0035988(chondrocyte proliferation);GO:0043231(intracellular membrane-bounded organelle);GO:0044822(poly);GO:0048488(synaptic vesicle endocytosis);GO:0060179(male mating behavior);GO:006…
CL4355.Contig4_All	CL4355.Contig4_All	Granulins OS=Homo sapiens GN=GRN PE=1 SV=2	Aja-miR-10-5p	1	2	GO:0048675(axon extension)
CL4355.Contig5_All	CL4355.Contig5_All	Granulins OS=Homo sapiens GN=GRN PE=1 SV=2	Aja-miR-10-5p	1	2	GO:0005125(cytokine activity);GO:0005515(protein binding);GO:0005615(extracellular space);GO:0005829(cytosol);GO:0007165(signal transduction);GO:0008083(growth factor activity);GO:0032355(response to estradiol);GO:0035988(chondrocyte proliferation);GO:0043231(intracellular membrane-bounded organelle);GO:0044822(poly);GO:0048488(synaptic vesicle endocytosis);GO:0060179(male mating behavior);GO:006…
CL440.Contig2_All	CL440.Contig2_All	Mediator of RNA polymerase II transcription subunit 8 OS=Anopheles gambiae GN=MED8 PE=3 SV=2	Aja-miR-10-5p	1	2	GO:0001104(RNA polymerase II transcription cofactor activity);GO:0006357(regulation of transcription from RNA polymerase II promoter);GO:0006366(transcription from RNA polymerase II promoter);GO:0006367(transcription initiation from RNA polymerase II promoter);GO:0016592(mediator complex);GO:0051726(regulation of cell cycle)	ko05168(Herpes simplex infection)
CL4416.Contig1_All	CL4416.Contig1_All	Regulator of G-protein signaling 7 OS=Bos taurus GN=RGS7 PE=1 SV=1	Aja-miR-10-5p	1	2	GO:0005096(GTPase activator activity);GO:0005737(cytoplasm);GO:0005886(plasma membrane)	ko04744(Phototransduction)
CL4433.Contig2_All	CL4433.Contig2_All	TSC22 domain family protein 1 OS=Rattus norvegicus GN=Tsc22d1 PE=2 SV=1	Aja-miR-10-5p	1	2	GO:0003700(transcription factor activity, sequence-specific DNA binding);GO:0005634(nucleus);GO:0005737(cytoplasm);GO:0006355(regulation of transcription, DNA-templated)
CL4455.Contig3_All	CL4455.Contig3_All	26S protease regulatory subunit 6B OS=Bos taurus GN=PSMC4 PE=2 SV=1	Aja-miR-10-5p	1	2	GO:0008540(proteasome regulatory particle, base subcomplex);GO:0017025(TBP-class protein binding);GO:0030433(ER-associated ubiquitin-dependent protein catabolic process);GO:0031595(nuclear proteasome complex);GO:0031597(cytosolic proteasome complex);GO:0036402(proteasome-activating ATPase activity);GO:0045899(positive regulation of RNA polymerase II transcriptional preinitiation complex assembly)	ko03050(Proteasome)
CL453.Contig1_All	CL453.Contig1_All	Protein FAM65B OS=Mus musculus GN=Fam65b PE=1 SV=2	Aja-miR-10-5p	1	2	GO:0005515(protein binding);GO:0005737(cytoplasm);GO:0005886(plasma membrane);GO:0007605(sensory perception of sound);GO:0016020(membrane);GO:0016324(apical plasma membrane);GO:0042995(cell projection);GO:0048741(skeletal muscle fiber development);GO:0060171(stereocilium membrane)
CL4604.Contig1_All	CL4604.Contig1_All	Hydroxylysine kinase OS=Bos taurus GN=HYKK PE=2 SV=1	Aja-miR-10-5p	1	2	GO:0005737(cytoplasm);GO:0016310(phosphorylation);GO:0047992(hydroxylysine kinase activity)	ko00310(Lysine degradation)
CL4613.Contig2_All	CL4613.Contig2_All	3-hydroxyisobutyrate dehydrogenase, mitochondrial OS=Mus musculus GN=Hibadh PE=1 SV=1	Aja-miR-10-5p	1	2	GO:0004616(phosphogluconate dehydrogenase );GO:0006574(valine catabolic process);GO:0008442(3-hydroxyisobutyrate dehydrogenase activity);GO:0009083(branched-chain amino acid catabolic process);GO:0016491(oxidoreductase activity);GO:0051287(NAD binding);GO:0055114(oxidation-reduction process)	ko00280(Valine,ko leucine and isoleucine degradation)
CL4679.Contig1_All	CL4679.Contig1_All	Steroid 17-alpha-hydroxylase/17,20 lyase OS=Ictalurus punctatus GN=cyp17a1 PE=2 SV=1	Aja-miR-10-5p	1	2	GO:0008395(steroid hydroxylase activity)	ko00140(Steroid hormone biosynthesis)
CL4818.Contig1_All	CL4818.Contig1_All	CLK4-associating serine/arginine rich protein OS=Homo sapiens GN=CLASRP PE=1 SV=4	Aja-miR-10-5p	1	2	GO:0005634(nucleus);GO:0006397(mRNA processing);GO:0008380(RNA splicing)	ko04141(Protein processing in endoplasmic reticulum)
CL4849.Contig2_All	CL4849.Contig2_All	TP53-regulated inhibitor of apoptosis 1 OS=Homo sapiens GN=TRIAP1 PE=1 SV=1	Aja-miR-10-5p	1	2	GO:0005758(mitochondrial intermembrane space)
CL5046.Contig3_All	CL5046.Contig3_All	Eukaryotic translation initiation factor 2A OS=Xenopus laevis GN=eif2a PE=2 SV=2	Aja-miR-10-5p	1	2	GO:0000049(tRNA binding);GO:0003743(translation initiation factor activity);GO:0005737(cytoplasm);GO:0005850(eukaryotic translation initiation factor 2 complex);GO:0006413(translational initiation);GO:0006417(regulation of translation);GO:0042255(ribosome assembly);GO:0043022(ribosome binding)
CL5368.Contig1_All	CL5368.Contig1_All	Retrovirus-related Pol polyprotein from transposon opus OS=Drosophila melanogaster GN=pol PE=3 SV=1	Aja-miR-10-5p	1	2	GO:0004536(deoxyribonuclease activity);GO:0006308(DNA catabolic process)	ko01200(Carbon metabolism);ko00020(Citrate cycle );ko00620(Pyruvate metabolism);ko00630(Glyoxylate and dicarboxylate metabolism);ko00270(Cysteine and methionine metabolism)
CL550.Contig2_All	CL550.Contig2_All	Unconventional myosin-X OS=Homo sapiens GN=MYO10 PE=1 SV=3	Aja-miR-10-5p	1	2	GO:0003774(motor activity);GO:0003779(actin binding);GO:0005524(ATP binding);GO:0005730(nucleolus);GO:0005737(cytoplasm);GO:0005886(plasma membrane);GO:0008360(regulation of cell shape);GO:0016459(myosin complex);GO:0022409(positive regulation of cell-cell adhesion);GO:0030175(filopodium);GO:0030507(spectrin binding);GO:0043005(neuron projection);GO:0043025(neuronal cell body);GO:0051489(regulati…	ko04666(Fc gamma R-mediated phagocytosis)
CL550.Contig3_All	CL550.Contig3_All	Unconventional myosin-X OS=Homo sapiens GN=MYO10 PE=1 SV=3	Aja-miR-10-5p	1	2	GO:0000166(nucleotide binding);GO:0003774(motor activity);GO:0003779(actin binding);GO:0005524(ATP binding);GO:0005856(cytoskeleton);GO:0007165(signal transduction);GO:0016459(myosin complex)	ko04666(Fc gamma R-mediated phagocytosis)
CL5597.Contig1_All	CL5597.Contig1_All	Peroxisomal membrane protein PMP34 OS=Homo sapiens GN=SLC25A17 PE=1 SV=1	Aja-miR-10-5p	1	2	GO:0003735(structural constituent of ribosome);GO:0006412(translation)	ko04146(Peroxisome)
CL5711.Contig1_All	CL5711.Contig1_All	Protein kinase C-binding protein 1 OS=Homo sapiens GN=ZMYND8 PE=1 SV=2	Aja-miR-10-5p	1	2	GO:0000977(RNA polymerase II regulatory region sequence-specific DNA binding);GO:0003682(chromatin binding);GO:0003712(transcription cofactor activity);GO:0005634(nucleus);GO:0006355(regulation of transcription, DNA-templated);GO:0008270(zinc ion binding);GO:0042393(histone binding);GO:0046872(metal ion binding)
CL5809.Contig2_All	CL5809.Contig2_All	Kelch domain-containing protein 3 OS=Bos taurus GN=KLHDC3 PE=2 SV=2	Aja-miR-10-5p	1	2	GO:0000790(nuclear chromatin);GO:0003682(chromatin binding);GO:0005737(cytoplasm)
CL5869.Contig1_All	CL5869.Contig1_All	-	Aja-miR-10-5p	1	2	GO:0016020(membrane);GO:0016021(integral component of membrane)
CL6038.Contig1_All	CL6038.Contig1_All	Calpain-B OS=Drosophila melanogaster GN=CalpB PE=1 SV=2	Aja-miR-10-5p	1	2	GO:0004198(calcium-dependent cysteine-type endopeptidase activity);GO:0005737(cytoplasm);GO:0006508(proteolysis)	ko04141(Protein processing in endoplasmic reticulum);ko04210(Apoptosis);ko05010(Alzheimer's disease)
CL6038.Contig2_All	CL6038.Contig2_All	Calpain-9 OS=Rattus norvegicus GN=Capn9 PE=2 SV=2	Aja-miR-10-5p	1	2	GO:0004198(calcium-dependent cysteine-type endopeptidase activity);GO:0005737(cytoplasm);GO:0006508(proteolysis)	ko04141(Protein processing in endoplasmic reticulum);ko04210(Apoptosis);ko05010(Alzheimer's disease)
CL6189.Contig1_All	CL6189.Contig1_All	Neural Wiskott-Aldrich syndrome protein OS=Rattus norvegicus GN=Wasl PE=1 SV=2	Aja-miR-10-5p	1	2	GO:0003779(actin binding);GO:0005829(cytosol);GO:0007015(actin filament organization);GO:0009617(response to bacterium);GO:0030027(lamellipodium);GO:0030478(actin cap);GO:0032880(regulation of protein localization);GO:0034629(cellular protein complex localization);GO:0051653(spindle localization);GO:0070062(extracellular exosome);GO:1903526(negative regulation of membrane tubulation);GO:2000402(n…	ko04144(Endocytosis)
CL6193.Contig1_All	CL6193.Contig1_All	Protein tyrosine phosphatase type IVA 1 OS=Homo sapiens GN=PTP4A1 PE=1 SV=2	Aja-miR-10-5p	1	2	GO:0004725(protein tyrosine phosphatase activity);GO:0005634(nucleus);GO:0005737(cytoplasm)
CL6622.Contig2_All	CL6622.Contig2_All	AP-3 complex subunit delta-1 OS=Homo sapiens GN=AP3D1 PE=1 SV=1	Aja-miR-10-5p	1	2	GO:0005654(nucleoplasm);GO:0005765(lysosomal membrane);GO:0006886(intracellular protein transport);GO:0010008(endosome membrane);GO:0030123(AP-3 adaptor complex);GO:0033365(protein localization to organelle);GO:0035646(endosome to melanosome transport);GO:0043195(terminal bouton);GO:0048007(antigen processing and presentation, exogenous lipid antigen via MHC class Ib);GO:0048490(anterograde synap…	ko04142(Lysosome)
CL6855.Contig1_All	CL6855.Contig1_All	U4/U6 small nuclear ribonucleoprotein Prp31 OS=Danio rerio GN=prpf31 PE=2 SV=1	Aja-miR-10-5p	1	2	GO:0000398(mRNA splicing, via spliceosome);GO:0005687(U4 snRNP);GO:0005690(U4atac snRNP);GO:0071011(precatalytic spliceosome);GO:0097526(spliceosomal tri-snRNP complex)	ko03040(Spliceosome)
CL7086.Contig3_All	CL7086.Contig3_All	Bifunctional purine biosynthesis protein PURH OS=Gallus gallus GN=ATIC PE=1 SV=1	Aja-miR-10-5p	1	2	GO:0003937(IMP cyclohydrolase activity);GO:0004643(phosphoribosylaminoimidazolecarboxamide formyltransferase activity);GO:0005739(mitochondrion);GO:0006164(purine nucleotide biosynthetic process);GO:0016020(membrane);GO:0042803(protein homodimerization activity);GO:0070062(extracellular exosome)	ko00230(Purine metabolism);ko00670(One carbon pool by folate)
CL7508.Contig1_All	CL7508.Contig1_All	Peptide methionine sulfoxide reductase MsrA OS=Methanococcus maripaludis (strain S2 / LL) GN=msrA PE=3 SV=1	Aja-miR-10-5p	1	2	GO:0006979(response to oxidative stress);GO:0008113(peptide-methionine );GO:0016671(oxidoreductase activity, acting on a sulfur group of donors, disulfide as acceptor);GO:0030091(protein repair);GO:0033744(L-methionine:thioredoxin-disulfide S-oxidoreductase activity);GO:0055114(oxidation-reduction process)	ko00260(Glycine,ko serine and threonine metabolism);ko00860(Porphyrin and chlorophyll metabolism)
CL7508.Contig2_All	CL7508.Contig2_All	Peptide methionine sulfoxide reductase MsrA OS=Methanococcus maripaludis (strain S2 / LL) GN=msrA PE=3 SV=1	Aja-miR-10-5p	1	2	GO:0006979(response to oxidative stress);GO:0008113(peptide-methionine );GO:0016671(oxidoreductase activity, acting on a sulfur group of donors, disulfide as acceptor);GO:0030091(protein repair);GO:0033744(L-methionine:thioredoxin-disulfide S-oxidoreductase activity);GO:0055114(oxidation-reduction process)	ko00260(Glycine,ko serine and threonine metabolism);ko00860(Porphyrin and chlorophyll metabolism)
CL8136.Contig2_All	CL8136.Contig2_All	Acyl-CoA-binding protein OS=Gallus gallus GN=DBI PE=1 SV=1	Aja-miR-10-5p	1	2	GO:0000062(fatty-acyl-CoA binding);GO:0005575(cellular_component);GO:0008150(biological_process)	ko03320(PPAR signaling pathway)
CL8386.Contig1_All	CL8386.Contig1_All	Probable methylmalonate-semialdehyde dehydrogenase [acylating], mitochondrial OS=Anopheles gambiae GN=AGAP002499 PE=3 SV=2	Aja-miR-10-5p	1	2	GO:0004029(aldehyde dehydrogenase );GO:0004491(methylmalonate-semialdehyde dehydrogenase );GO:0018478(malonate-semialdehyde dehydrogenase )	ko01200(Carbon metabolism);ko00640(Propanoate metabolism);ko00562(Inositol phosphate metabolism);ko00280(Valine,ko leucine and isoleucine degradation);ko00410(beta-Alanine metabolism)
CL8596.Contig1_All	CL8596.Contig1_All	Golgi phosphoprotein 3 OS=Rattus norvegicus GN=Golph3 PE=1 SV=1	Aja-miR-10-5p	1	2	GO:0000139(Golgi membrane);GO:0005654(nucleoplasm);GO:0005739(mitochondrion);GO:0005802(trans-Golgi network);GO:0005829(cytosol);GO:0008283(cell proliferation);GO:0009101(glycoprotein biosynthetic process);GO:0009306(protein secretion);GO:0010467(gene expression);GO:0010821(regulation of mitochondrion organization);GO:0019899(enzyme binding);GO:0030032(lamellipodium assembly);GO:0031985(Golgi cis…	ko05202(Transcriptional misregulation in cancers)
CL8774.Contig1_All	CL8774.Contig1_All	Probable acyl-CoA dehydrogenase 6 OS=Caenorhabditis elegans GN=acdh-6 PE=3 SV=2	Aja-miR-10-5p	1	2	GO:0000062(fatty-acyl-CoA binding);GO:0003995(acyl-CoA dehydrogenase activity);GO:0009055(electron carrier activity);GO:0033539(fatty acid beta-oxidation using acyl-CoA dehydrogenase);GO:0050660(flavin adenine dinucleotide binding);GO:0052890(oxidoreductase activity, acting on the CH-CH group of donors, with a flavin as acceptor);GO:0055088(lipid homeostasis)	ko01212(Fatty acid metabolism);ko00071(Fatty acid degradation);ko03320(PPAR signaling pathway)
CL8839.Contig1_All	CL8839.Contig1_All	Ecdysone-induced protein 74EF isoform A OS=Drosophila melanogaster GN=Eip74EF PE=2 SV=2	Aja-miR-10-5p	1	2	GO:0000981(RNA polymerase II transcription factor activity, sequence-specific DNA binding);GO:0005634(nucleus);GO:0006357(regulation of transcription from RNA polymerase II promoter);GO:0030154(cell differentiation)	ko04214(Apoptosis - fly)
CL8860.Contig2_All	CL8860.Contig2_All	Mitochondrial pyruvate carrier 2 OS=Homo sapiens GN=MPC2 PE=1 SV=1	Aja-miR-10-5p	1	2	GO:0005634(nucleus);GO:0005743(mitochondrial inner membrane);GO:0035774(positive regulation of insulin secretion involved in cellular response to glucose stimulus);GO:0050833(pyruvate transmembrane transporter activity);GO:1902361(mitochondrial pyruvate transmembrane transport)
CL8872.Contig1_All	CL8872.Contig1_All	Tyrosine-protein kinase Fyn OS=Xiphophorus helleri GN=fyn PE=2 SV=3	Aja-miR-10-5p	1	2	GO:0004715(non-membrane spanning protein tyrosine kinase activity);GO:0005102(receptor binding);GO:0007169(transmembrane receptor protein tyrosine kinase signaling pathway);GO:0030154(cell differentiation);GO:0031234(extrinsic component of cytoplasmic side of plasma membrane);GO:0038083(peptidyl-tyrosine autophosphorylation);GO:0042127(regulation of cell proliferation);GO:0045087(innate immune re…	ko04144(Endocytosis)
CL8909.Contig2_All	CL8909.Contig2_All	Cell cycle control protein 50A OS=Mus musculus GN=Tmem30a PE=1 SV=1	Aja-miR-10-5p	1	2	GO:0003674(molecular_function);GO:0015914(phospholipid transport);GO:0016020(membrane);GO:0016021(integral component of membrane)
CL8924.Contig1_All	CL8924.Contig1_All	WW domain-containing adapter protein with coiled-coil OS=Xenopus tropicalis GN=wac PE=2 SV=1	Aja-miR-10-5p	1	2	GO:0000993(RNA polymerase II core binding);GO:0003682(chromatin binding);GO:0006974(cellular response to DNA damage stimulus);GO:0010390(histone monoubiquitination);GO:0044783(G1 DNA damage checkpoint);GO:0045893(positive regulation of transcription, DNA-templated);GO:0071894(histone H2B conserved C-terminal lysine ubiquitination)
CL8936.Contig2_All	CL8936.Contig2_All	Protein kish-A OS=Taeniopygia guttata GN=TMEM167A PE=3 SV=1	Aja-miR-10-5p	1	2	GO:0000139(Golgi membrane);GO:0016021(integral component of membrane)
CL9001.Contig1_All	CL9001.Contig1_All	Carbamoyl-phosphate synthase [ammonia], mitochondrial OS=Homo sapiens GN=CPS1 PE=1 SV=2	Aja-miR-10-5p	1	2	GO:0000050(urea cycle);GO:0004070(aspartate carbamoyltransferase activity);GO:0004087(carbamoyl-phosphate synthase );GO:0004088(carbamoyl-phosphate synthase );GO:0004151(dihydroorotase activity);GO:0005737(cytoplasm);GO:0006207('de novo' pyrimidine nucleobase biosynthetic process);GO:0006526(arginine biosynthetic process)	ko01200(Carbon metabolism);ko01230(Biosynthesis of amino acids);ko00910(Nitrogen metabolism);ko00250(Alanine,ko aspartate and glutamate metabolism);ko00220(Arginine biosynthesis)
CL9016.Contig2_All	CL9016.Contig2_All	N-acylneuraminate cytidylyltransferase OS=Pongo abelii GN=CMAS PE=2 SV=1	Aja-miR-10-5p	1	2	GO:0005829(cytosol);GO:0008781(N-acylneuraminate cytidylyltransferase activity)	ko00520(Amino sugar and nucleotide sugar metabolism)
CL9117.Contig1_All	CL9117.Contig1_All	Calcyphosin-like protein OS=Homo sapiens GN=CAPSL PE=2 SV=4	Aja-miR-10-5p	1	2	GO:0005509(calcium ion binding)	ko03420(Nucleotide excision repair)
CL9166.Contig2_All	CL9166.Contig2_All	CREB3 regulatory factor OS=Homo sapiens GN=CREBRF PE=1 SV=2	Aja-miR-10-5p	1	2	GO:0000122(negative regulation of transcription from RNA polymerase II promoter);GO:0003700(transcription factor activity, sequence-specific DNA binding);GO:0005737(cytoplasm);GO:0016604(nuclear body);GO:0032388(positive regulation of intracellular transport);GO:0034976(response to endoplasmic reticulum stress);GO:0042711(maternal behavior);GO:0043565(sequence-specific DNA binding);GO:0045732(pos…
CL9195.Contig1_All	CL9195.Contig1_All	Sialidase-1 OS=Mus musculus GN=Neu1 PE=1 SV=1	Aja-miR-10-5p	1	2	GO:0004308(exo-alpha-sialidase activity);GO:0005764(lysosome);GO:0006689(ganglioside catabolic process);GO:0009313(oligosaccharide catabolic process);GO:0016020(membrane)	ko00600(Sphingolipid metabolism);ko00511(Other glycan degradation);ko04142(Lysosome)
CL9195.Contig2_All	CL9195.Contig2_All	Sialidase-1 OS=Mus musculus GN=Neu1 PE=1 SV=1	Aja-miR-10-5p	1	2	GO:0004308(exo-alpha-sialidase activity);GO:0005764(lysosome);GO:0006689(ganglioside catabolic process);GO:0009313(oligosaccharide catabolic process);GO:0016020(membrane)	ko00600(Sphingolipid metabolism);ko00511(Other glycan degradation);ko04142(Lysosome)
CL9381.Contig2_All	CL9381.Contig2_All	L-aminoadipate-semialdehyde dehydrogenase-phosphopantetheinyl transferase OS=Homo sapiens GN=AASDHPPT PE=1 SV=2	Aja-miR-10-5p	1	2	GO:0008897(holo-[acyl-carrier-protein] synthase activity);GO:0019878(lysine biosynthetic process via aminoadipic acid)	ko00770(Pantothenate and CoA biosynthesis)
CL9463.Contig1_All	CL9463.Contig1_All	-	Aja-miR-10-5p	1	2		ko00532(Glycosaminoglycan biosynthesis - chondroitin sulfate / dermatan sulfate)
CL9546.Contig1_All	CL9546.Contig1_All	Werner syndrome ATP-dependent helicase OS=Homo sapiens GN=WRN PE=1 SV=2	Aja-miR-10-5p	1	2	GO:0000722(telomere maintenance via recombination);GO:0000731(DNA synthesis involved in DNA repair);GO:0000784(nuclear chromosome, telomeric region);GO:0003677(DNA binding);GO:0005654(nucleoplasm);GO:0005737(cytoplasm);GO:0006284(base-excision repair);GO:0006302(double-strand break repair);GO:0007569(cell aging);GO:0009378(four-way junction helicase activity);GO:0031297(replication fork processin…	ko03440(Homologous recombination);ko03460(Fanconi anemia pathway)
CL990.Contig1_All	CL990.Contig1_All	P protein OS=Sus scrofa GN=Oca2 PE=2 SV=3	Aja-miR-10-5p	1	2	GO:0005215(transporter activity);GO:0016021(integral component of membrane);GO:0098656(anion transmembrane transport)
Unigene11004_All	Unigene11004_All	Multiple epidermal growth factor-like domains protein 6 OS=Rattus norvegicus GN=Megf6 PE=1 SV=1	Aja-miR-10-5p	1	2	GO:0005509(calcium ion binding);GO:0008150(biological_process)	ko00190(Oxidative phosphorylation)
Unigene11577_All	Unigene11577_All	Serine/threonine-protein kinase STK11 OS=Gallus gallus GN=STK11 PE=2 SV=1	Aja-miR-10-5p	1	2	GO:0000287(magnesium ion binding);GO:0001558(regulation of cell growth);GO:0001944(vasculature development);GO:0002039(p53 binding);GO:0004674(protein serine/threonine kinase activity);GO:0005524(ATP binding);GO:0005634(nucleus);GO:0005737(cytoplasm);GO:0005739(mitochondrion);GO:0005829(cytosol);GO:0006468(protein phosphorylation);GO:0006974(cellular response to DNA damage stimulus);GO:0007050(ce…	ko04068(FoxO signaling pathway);ko04150(mTOR signaling pathway)
Unigene11669_All	Unigene11669_All	Coiled-coil domain-containing protein R3HCC1L OS=Mus musculus GN=R3hcc1l PE=1 SV=1	Aja-miR-10-5p	1	2	GO:0035145(exon-exon junction complex)	ko00140(Steroid hormone biosynthesis);ko00590(Arachidonic acid metabolism);ko00830(Retinol metabolism);ko05204(Chemical carcinogenesis)
Unigene11748_All	Unigene11748_All	Thrombospondin type-1 domain-containing protein 4 OS=Homo sapiens GN=THSD4 PE=2 SV=2	Aja-miR-10-5p	1	2	GO:0001527(microfibril);GO:0004222(metalloendopeptidase activity);GO:0006508(proteolysis);GO:0048251(elastic fiber assembly);GO:0070062(extracellular exosome)
Unigene11845_All	Unigene11845_All	COMM domain-containing protein 6 OS=Xenopus tropicalis GN=commd6 PE=2 SV=1	Aja-miR-10-5p	1	2	GO:0044351(macropinocytosis)
Unigene11887_All	Unigene11887_All	-	Aja-miR-10-5p	1	2	GO:0009986(cell surface);GO:0016477(cell migration)
Unigene12113_All	Unigene12113_All	Branched-chain-amino-acid aminotransferase, cytosolic OS=Rattus norvegicus GN=Bcat1 PE=1 SV=1	Aja-miR-10-5p	1	2	GO:0003824(catalytic activity);GO:0004084(branched-chain-amino-acid transaminase activity);GO:0005739(mitochondrion);GO:0006532(aspartate biosynthetic process);GO:0008152(metabolic process);GO:0008483(transaminase activity);GO:0008652(cellular amino acid biosynthetic process);GO:0009081(branched-chain amino acid metabolic process);GO:0009082(branched-chain amino acid biosynthetic process);GO:0009…	ko01210(2-Oxocarboxylic acid metabolism);ko01230(Biosynthesis of amino acids);ko00270(Cysteine and methionine metabolism);ko00280(Valine,ko leucine and isoleucine degradation);ko00290(Valine,ko leucine and isoleucine biosynthesis);ko00770(Pantothenate and CoA biosynthesis)
Unigene14371_All	Unigene14371_All	Putative exonuclease GOR OS=Homo sapiens GN=REXO1L1P PE=5 SV=2	Aja-miR-10-5p	1	2	GO:0003676(nucleic acid binding)	ko03008(Ribosome biogenesis in eukaryotes)
Unigene15184_All	Unigene15184_All	Protein GDAP2 homolog OS=Nematostella vectensis GN=gdap2 PE=3 SV=1	Aja-miR-10-5p	1	2	GO:0005765(lysosomal membrane);GO:0032526(response to retinoic acid)	ko00230(Purine metabolism)
Unigene15246_All	Unigene15246_All	Autophagy-related protein 101 OS=Xenopus tropicalis GN=atg101 PE=2 SV=1	Aja-miR-10-5p	1	2	GO:0000045(autophagosome assembly);GO:0000407(pre-autophagosomal structure)	ko04211(Longevity regulating pathway - mammal)
Unigene18417_All	Unigene18417_All	Glycogen debranching enzyme OS=Oryctolagus cuniculus GN=AGL PE=1 SV=1	Aja-miR-10-5p	1	2	GO:0004134(4-alpha-glucanotransferase activity);GO:0004135(amylo-alpha-1,6-glucosidase activity);GO:0005634(nucleus);GO:0005737(cytoplasm);GO:0005980(glycogen catabolic process)	ko00500(Starch and sucrose metabolism)
Unigene18555_All	Unigene18555_All	Sodium- and chloride-dependent creatine transporter 1 OS=Bos taurus GN=SLC6A8 PE=2 SV=1	Aja-miR-10-5p	1	2	GO:0005215(transporter activity);GO:0005887(integral component of plasma membrane);GO:0006810(transport)	ko04727(GABAergic synapse)
Unigene18574_All	Unigene18574_All	-	Aja-miR-10-5p	1	2	GO:0000981(RNA polymerase II transcription factor activity, sequence-specific DNA binding);GO:0003677(DNA binding);GO:0005654(nucleoplasm);GO:0005737(cytoplasm)
Unigene18763_All	Unigene18763_All	Carbohydrate sulfotransferase 15 OS=Rattus norvegicus GN=Chst15 PE=2 SV=1	Aja-miR-10-5p	1	2	GO:0016021(integral component of membrane);GO:0019319(hexose biosynthetic process);GO:0050656(3'-phosphoadenosine 5'-phosphosulfate binding);GO:0050659(N-acetylgalactosamine 4-sulfate 6-O-sulfotransferase activity)	ko00532(Glycosaminoglycan biosynthesis - chondroitin sulfate / dermatan sulfate)
Unigene18802_All	Unigene18802_All	PAB-dependent poly(A)-specific ribonuclease subunit PAN3 OS=Xenopus tropicalis GN=pan3 PE=2 SV=1	Aja-miR-10-5p	1	2	GO:0031251(PAN complex)	ko03018(RNA degradation)
Unigene18862_All	Unigene18862_All	Ubiquitin carboxyl-terminal hydrolase 44 OS=Homo sapiens GN=USP44 PE=1 SV=2	Aja-miR-10-5p	1	2	GO:0004843(thiol-dependent ubiquitin-specific protease activity);GO:0005730(nucleolus);GO:0006511(ubiquitin-dependent protein catabolic process);GO:0008270(zinc ion binding);GO:0015630(microtubule cytoskeleton);GO:0016579(protein deubiquitination);GO:0090231(regulation of spindle checkpoint)	ko04144(Endocytosis)
Unigene18885_All	Unigene18885_All	Inosine-5'-monophosphate dehydrogenase 2 OS=Danio rerio GN=impdh2 PE=3 SV=1	Aja-miR-10-5p	1	2	GO:0000166(nucleotide binding);GO:0003677(DNA binding);GO:0003723(RNA binding);GO:0003938(IMP dehydrogenase activity);GO:0005515(protein binding);GO:0005634(nucleus);GO:0005737(cytoplasm);GO:0005778(peroxisomal membrane);GO:0005829(cytosol);GO:0006177(GMP biosynthetic process);GO:0009168(purine ribonucleoside monophosphate biosynthetic process);GO:0016020(membrane);GO:0046651(lymphocyte prolifera…	ko00230(Purine metabolism);ko00983(Drug metabolism - other enzymes)
Unigene19206_All	Unigene19206_All	Centrosomal protein of 70 kDa OS=Rattus norvegicus GN=Cep70 PE=2 SV=1	Aja-miR-10-5p	1	2	GO:0005654(nucleoplasm);GO:0005737(cytoplasm);GO:0005813(centrosome);GO:0005815(microtubule organizing center);GO:0031965(nuclear membrane)
Unigene19293_All	Unigene19293_All	FK506-binding protein 2 OS=Kluyveromyces lactis (strain ATCC 8585 / CBS 2359 / DSM 70799 / NBRC 1267 / NRRL Y-1140 / WM37) GN=FPR2 PE=3 SV=1	Aja-miR-10-5p	1	2	GO:0002121(inter-male aggressive behavior);GO:0003755(peptidyl-prolyl cis-trans isomerase activity);GO:0005509(calcium ion binding);GO:0005528(FK506 binding);GO:0005615(extracellular space);GO:0005783(endoplasmic reticulum);GO:0006457(protein folding);GO:0007444(imaginal disc development);GO:0008587(imaginal disc-derived wing margin morphogenesis);GO:0008593(regulation of Notch signaling pathway)…
Unigene19828_All	Unigene19828_All	Beta-galactosidase OS=Canis lupus familiaris GN=GLB1 PE=2 SV=3	Aja-miR-10-5p	1	2	GO:0004565(beta-galactosidase activity);GO:0005773(vacuole)	ko00052(Galactose metabolism);ko00600(Sphingolipid metabolism);ko00531(Glycosaminoglycan degradation);ko00604(Glycosphingolipid biosynthesis - ganglio series);ko00511(Other glycan degradation);ko04142(Lysosome)
Unigene20286_All	Unigene20286_All	Ubiquitin carboxyl-terminal hydrolase 43 OS=Homo sapiens GN=USP43 PE=1 SV=2	Aja-miR-10-5p	1	2	GO:0005634(nucleus)	ko04144(Endocytosis)
Unigene22042_All	Unigene22042_All	Plasma membrane calcium-transporting ATPase 4 OS=Bos taurus GN=ATP2B4 PE=1 SV=2	Aja-miR-10-5p	1	2	GO:0005388(calcium-transporting ATPase activity);GO:0005887(integral component of plasma membrane);GO:0030165(PDZ domain binding);GO:0043231(intracellular membrane-bounded organelle);GO:0051480(regulation of cytosolic calcium ion concentration)	ko04020(Calcium signaling pathway);ko04024(cAMP signaling pathway);ko04022(cGMP - PKG signaling pathway);ko04261(Adrenergic signaling in cardiomyocytes);ko04970(Salivary secretion);ko04972(Pancreatic secretion)
Unigene22065_All	Unigene22065_All	Autophagy-related protein 13 OS=Pan troglodytes GN=ATG13 PE=2 SV=1	Aja-miR-10-5p	1	2	GO:0000045(autophagosome assembly);GO:0000407(pre-autophagosomal structure);GO:0005829(cytosol);GO:0019901(protein kinase binding);GO:1990316(ATG1/ULK1 kinase complex)	ko04140(Regulation of autophagy)
Unigene22170_All	Unigene22170_All	Uncharacterized protein C7orf50 homolog OS=Mus musculus PE=1 SV=3	Aja-miR-10-5p	1	2	GO:0005575(cellular_component);GO:0008150(biological_process);GO:0044822(poly)
Unigene22282_All	Unigene22282_All	Glycerol-3-phosphate acyltransferase 3 OS=Xenopus laevis GN=gpat3 PE=2 SV=1	Aja-miR-10-5p	1	2	GO:0004366(glycerol-3-phosphate O-acyltransferase activity);GO:0005789(endoplasmic reticulum membrane);GO:0019432(triglyceride biosynthetic process)	ko00561(Glycerolipid metabolism);ko00564(Glycerophospholipid metabolism)
Unigene22564_All	Unigene22564_All	Ornithine carbamoyltransferase, mitochondrial (Fragment) OS=Sus scrofa GN=OTC PE=2 SV=1	Aja-miR-10-5p	1	2	GO:0000050(urea cycle);GO:0004585(ornithine carbamoyltransferase activity);GO:0005739(mitochondrion);GO:0042450(arginine biosynthetic process via ornithine)	ko01230(Biosynthesis of amino acids);ko00220(Arginine biosynthesis)
Unigene23605_All	Unigene23605_All	-	Aja-miR-10-5p	1	2	GO:0005634(nucleus);GO:0005737(cytoplasm)
Unigene25377_All	Unigene25377_All	-	Aja-miR-10-5p	1	2	GO:0005615(extracellular space);GO:0010001(glial cell differentiation);GO:0050772(positive regulation of axonogenesis)
Unigene25461_All	Unigene25461_All	MORC family CW-type zinc finger protein 2A OS=Mus musculus GN=Morc2a PE=1 SV=2	Aja-miR-10-5p	1	2	GO:0005575(cellular_component);GO:0008270(zinc ion binding)
Unigene26919_All	Unigene26919_All	Kinesin-like calmodulin-binding protein homolog OS=Oryza sativa subsp. japonica GN=Os04g0666900 PE=2 SV=1	Aja-miR-10-5p	1	2	GO:0003777(microtubule motor activity);GO:0005871(kinesin complex);GO:0007018(microtubule-based movement);GO:0016887(ATPase activity)	ko04144(Endocytosis)
Unigene281_All	Unigene281_All	S-adenosylmethionine decarboxylase proenzyme OS=Xenopus laevis GN=amd1 PE=2 SV=1	Aja-miR-10-5p	1	2	GO:0004014(adenosylmethionine decarboxylase activity);GO:0005829(cytosol);GO:0006597(spermine biosynthetic process);GO:0008295(spermidine biosynthetic process)	ko00270(Cysteine and methionine metabolism);ko00330(Arginine and proline metabolism)
Unigene28938_All	Unigene28938_All	Probable ATP-dependent RNA helicase DDX6 OS=Mus musculus GN=Ddx6 PE=1 SV=1	Aja-miR-10-5p	1	2	GO:0000932(cytoplasmic mRNA processing body);GO:0004004(ATP-dependent RNA helicase activity);GO:0006417(regulation of translation);GO:0010494(cytoplasmic stress granule);GO:0010501(RNA secondary structure unwinding);GO:0033962(cytoplasmic mRNA processing body assembly)	ko03018(RNA degradation)
Unigene28939_All	Unigene28939_All	-	Aja-miR-10-5p	1	2		ko04330(Notch signaling pathway);ko04320(Dorso-ventral axis formation)
Unigene29042_All	Unigene29042_All	Small subunit processome component 20 homolog OS=Mus musculus GN=Utp20 PE=1 SV=2	Aja-miR-10-5p	1	2	GO:0000462(maturation of SSU-rRNA from tricistronic rRNA transcript );GO:0005730(nucleolus);GO:0030686(90S preribosome);GO:0032040(small-subunit processome)
Unigene29251_All	Unigene29251_All	Cat eye syndrome critical region protein 5 homolog OS=Mus musculus GN=Cecr5 PE=1 SV=1	Aja-miR-10-5p	1	2	GO:0005739(mitochondrion);GO:0046474(glycerophospholipid biosynthetic process)
Unigene29319_All	Unigene29319_All	Palmitoyltransferase ZDHHC5 OS=Mus musculus GN=Zdhhc5 PE=1 SV=1	Aja-miR-10-5p	1	2	GO:0008270(zinc ion binding);GO:0016021(integral component of membrane);GO:0019706(protein-cysteine S-palmitoyltransferase activity)	ko04391(Hippo signaling pathway -fly)
Unigene32370_All	Unigene32370_All	Centrosome-associated protein 350 OS=Homo sapiens GN=CEP350 PE=1 SV=1	Aja-miR-10-5p	1	2	GO:0005654(nucleoplasm);GO:0005737(cytoplasm);GO:0005813(centrosome);GO:0008017(microtubule binding);GO:0016020(membrane);GO:0034453(microtubule anchoring)
Unigene32399_All	Unigene32399_All	-	Aja-miR-10-5p	1	2	GO:0005215(transporter activity);GO:0016021(integral component of membrane);GO:0034220(ion transmembrane transport)
Unigene32462_All	Unigene32462_All	Propionyl-CoA carboxylase beta chain, mitochondrial OS=Bos taurus GN=PCCB PE=2 SV=1	Aja-miR-10-5p	1	2	GO:0005739(mitochondrion);GO:0016874(ligase activity)	ko01200(Carbon metabolism);ko00630(Glyoxylate and dicarboxylate metabolism);ko00640(Propanoate metabolism);ko00280(Valine,ko leucine and isoleucine degradation)
Unigene32530_All	Unigene32530_All	Vacuolar protein sorting-associated protein 53 homolog OS=Gallus gallus GN=VPS53 PE=2 SV=1	Aja-miR-10-5p	1	2	GO:0000938(GARP complex);GO:0042147(retrograde transport, endosome to Golgi)
Unigene32684_All	Unigene32684_All	Lymphoid-specific helicase OS=Homo sapiens GN=HELLS PE=1 SV=1	Aja-miR-10-5p	1	2	GO:0001655(urogenital system development);GO:0003682(chromatin binding);GO:0005524(ATP binding);GO:0005634(nucleus);GO:0005721(pericentric heterochromatin);GO:0006306(DNA methylation);GO:0006346(methylation-dependent chromatin silencing);GO:0010216(maintenance of DNA methylation);GO:0031508(pericentric heterochromatin assembly);GO:0046651(lymphocyte proliferation);GO:2001243(negative regulation o…	ko04550(Signaling pathways regulating pluripotency of stem cells)
Unigene32763_All	Unigene32763_All	Mediator of RNA polymerase II transcription subunit 29 OS=Xenopus laevis GN=med29 PE=2 SV=1	Aja-miR-10-5p	1	2	GO:0005654(nucleoplasm);GO:0016592(mediator complex)
Unigene33127_All	Unigene33127_All	Protein O-glucosyltransferase 1 OS=Mus musculus GN=Poglut1 PE=1 SV=2	Aja-miR-10-5p	1	2	GO:0005788(endoplasmic reticulum lumen);GO:0006493(protein O-linked glycosylation);GO:0006664(glycolipid metabolic process);GO:0035251(UDP-glucosyltransferase activity);GO:0035252(UDP-xylosyltransferase activity);GO:0045747(positive regulation of Notch signaling pathway)	ko00514(Other types of O-glycan biosynthesis)
Unigene33994_All	Unigene33994_All	MAPK/MAK/MRK overlapping kinase OS=Homo sapiens GN=MOK PE=2 SV=1	Aja-miR-10-5p	1	2	GO:0004674(protein serine/threonine kinase activity);GO:0005524(ATP binding);GO:0006468(protein phosphorylation)	ko04015(Rap1 signaling pathway);ko04010(MAPK signaling pathway);ko04370(VEGF signaling pathway);ko04668(TNF signaling pathway);ko04068(FoxO signaling pathway);ko04071(Sphingolipid signaling pathway);ko04550(Signaling pathways regulating pluripotency of stem cells);ko04611(Platelet activation);ko04620(Toll-like receptor signaling pathway);ko04621(NOD-like receptor signaling pathway);ko04622(RIG-I-…
Unigene35342_All	Unigene35342_All	Uronyl 2-sulfotransferase OS=Homo sapiens GN=UST PE=2 SV=1	Aja-miR-10-5p	1	2	GO:0000139(Golgi membrane);GO:0006477(protein sulfation);GO:0008146(sulfotransferase activity);GO:0016021(integral component of membrane);GO:0030010(establishment of cell polarity);GO:0030208(dermatan sulfate biosynthetic process);GO:0050770(regulation of axonogenesis)	ko00532(Glycosaminoglycan biosynthesis - chondroitin sulfate / dermatan sulfate)
Unigene362_All	Unigene362_All	-	Aja-miR-10-5p	1	2		ko03030(DNA replication);ko03430(Mismatch repair);ko03440(Homologous recombination)
Unigene368_All	Unigene368_All	Prostamide/prostaglandin F synthase OS=Lithobates catesbeiana GN=fam213b PE=2 SV=1	Aja-miR-10-5p	1	2	GO:0001516(prostaglandin biosynthetic process);GO:0016616(oxidoreductase activity, acting on the CH-OH group of donors, NAD or NADP as acceptor)	ko00590(Arachidonic acid metabolism)
Unigene38704_All	Unigene38704_All	Atrial natriuretic peptide receptor 1 OS=Rattus norvegicus GN=Npr1 PE=1 SV=1	Aja-miR-10-5p	1	2	GO:0004016(adenylate cyclase activity);GO:0004383(guanylate cyclase activity);GO:0005886(plasma membrane);GO:0006182(cGMP biosynthetic process);GO:0007165(signal transduction);GO:0008074(guanylate cyclase complex, soluble)	ko00230(Purine metabolism);ko04270(Vascular smooth muscle contraction)
Unigene4332_All	Unigene4332_All	Intracellular ribonuclease LX OS=Solanum lycopersicum GN=RNALX PE=1 SV=2	Aja-miR-10-5p	1	2	GO:0003723(RNA binding);GO:0005575(cellular_component);GO:0008150(biological_process);GO:0033897(ribonuclease T2 activity)
Unigene4368_All	Unigene4368_All	14-3-3 protein beta/alpha-A OS=Danio rerio GN=ywhaba PE=2 SV=2	Aja-miR-10-5p	1	2	GO:0005737(cytoplasm);GO:0006911(phagocytosis, engulfment);GO:0019904(protein domain specific binding)	ko04110(Cell cycle);ko04114(Oocyte meiosis)
Unigene44127_All	Unigene44127_All	Nose resistant to fluoxetine protein 6 OS=Caenorhabditis elegans GN=nrf-6 PE=1 SV=3	Aja-miR-10-5p	1	2	GO:0006810(transport);GO:0006869(lipid transport);GO:0007275(multicellular organism development);GO:0008152(metabolic process);GO:0008289(lipid binding);GO:0016020(membrane);GO:0016021(integral component of membrane);GO:0016747(transferase activity, transferring acyl groups other than amino-acyl groups)
Unigene4433_All	Unigene4433_All	-	Aja-miR-10-5p	1	2	GO:0001104(RNA polymerase II transcription cofactor activity);GO:0016592(mediator complex)
Unigene4620_All	Unigene4620_All	Diacylglycerol O-acyltransferase 1 OS=Bos taurus GN=DGAT1 PE=2 SV=2	Aja-miR-10-5p	1	2	GO:0004144(diacylglycerol O-acyltransferase activity);GO:0005789(endoplasmic reticulum membrane);GO:0019432(triglyceride biosynthetic process)	ko00561(Glycerolipid metabolism);ko00830(Retinol metabolism)
Unigene4681_All	Unigene4681_All	Lysosomal alpha-mannosidase OS=Bos taurus GN=MAN2B1 PE=1 SV=4	Aja-miR-10-5p	1	2	GO:0003824(catalytic activity);GO:0004553(hydrolase activity, hydrolyzing O-glycosyl compounds);GO:0004559(alpha-mannosidase activity);GO:0005975(carbohydrate metabolic process);GO:0006013(mannose metabolic process);GO:0006517(protein deglycosylation);GO:0008152(metabolic process);GO:0008270(zinc ion binding);GO:0008933(lytic transglycosylase activity);GO:0015923(mannosidase activity);GO:0015924(…	ko00511(Other glycan degradation);ko04142(Lysosome)
Unigene5007_All	Unigene5007_All	Tyrosine-protein phosphatase non-receptor type 1 OS=Gallus gallus GN=PTPN1 PE=1 SV=1	Aja-miR-10-5p	1	2	GO:0004725(protein tyrosine phosphatase activity);GO:0005515(protein binding);GO:0005769(early endosome);GO:0005789(endoplasmic reticulum membrane);GO:0005886(plasma membrane);GO:0009966(regulation of signal transduction);GO:0030100(regulation of endocytosis);GO:0030968(endoplasmic reticulum unfolded protein response);GO:0031532(actin cytoskeleton reorganization);GO:0035335(peptidyl-tyrosine deph…	ko04931(Insulin resistance)
Unigene5032_All	Unigene5032_All	Probable E3 ubiquitin-protein ligase HERC1 OS=Homo sapiens GN=HERC1 PE=1 SV=2	Aja-miR-10-5p	1	2	GO:0004842(ubiquitin-protein transferase activity);GO:0005086(ARF guanyl-nucleotide exchange factor activity);GO:0005737(cytoplasm);GO:0005794(Golgi apparatus);GO:0005829(cytosol);GO:0006810(transport);GO:0010507(negative regulation of autophagy);GO:0016020(membrane);GO:0016567(protein ubiquitination);GO:0016874(ligase activity);GO:0021702(cerebellar Purkinje cell differentiation);GO:0031175(neur…	ko04120(Ubiquitin mediated proteolysis)
Unigene5522_All	Unigene5522_All	-	Aja-miR-10-5p	1	2	GO:0000977(RNA polymerase II regulatory region sequence-specific DNA binding);GO:0005634(nucleus);GO:0005654(nucleoplasm);GO:0005730(nucleolus);GO:0005737(cytoplasm);GO:0005813(centrosome);GO:0005938(cell cortex);GO:0008284(positive regulation of cell proliferation);GO:0010468(regulation of gene expression);GO:0010628(positive regulation of gene expression);GO:0010629(negative regulation of gene …
Unigene574_All	Unigene574_All	Probable hydrolase PNKD OS=Homo sapiens GN=PNKD PE=1 SV=2	Aja-miR-10-5p	1	2	GO:0004416(hydroxyacylglutathione hydrolase activity);GO:0016020(membrane);GO:0016021(integral component of membrane);GO:0019243(methylglyoxal catabolic process to D-lactate via S-lactoyl-glutathione)	ko00620(Pyruvate metabolism)
Unigene8177_All	Unigene8177_All	Sarcosine dehydrogenase, mitochondrial OS=Rattus norvegicus GN=Sardh PE=1 SV=2	Aja-miR-10-5p	1	2	GO:0016491(oxidoreductase activity);GO:0055114(oxidation-reduction process)	ko00260(Glycine,ko serine and threonine metabolism)
Unigene8494_All	Unigene8494_All	UPF0568 protein C14orf166 homolog OS=Danio rerio GN=zgc:56576 PE=2 SV=1	Aja-miR-10-5p	1	2	GO:0000993(RNA polymerase II core binding);GO:0003723(RNA binding);GO:0005634(nucleus);GO:0005737(cytoplasm);GO:0005829(cytosol);GO:0006351(transcription, DNA-templated);GO:0006355(regulation of transcription, DNA-templated);GO:0006388(tRNA splicing, via endonucleolytic cleavage and ligation);GO:0045944(positive regulation of transcription from RNA polymerase II promoter);GO:0072669(tRNA-splicing…	ko00230(Purine metabolism);ko03008(Ribosome biogenesis in eukaryotes)
Unigene876_All	Unigene876_All	-	Aja-miR-10-5p	1	2	GO:0004674(protein serine/threonine kinase activity);GO:0005524(ATP binding);GO:0006468(protein phosphorylation);GO:0016477(cell migration);GO:0031032(actomyosin structure organization);GO:0035556(intracellular signal transduction);GO:0042641(actomyosin);GO:0046872(metal ion binding);GO:0070062(extracellular exosome)	ko04120(Ubiquitin mediated proteolysis)
CL1035.Contig10_All	CL1035.Contig10_All	Histone H3.3 OS=Bos taurus GN=H3F3A PE=1 SV=3	Aja-miR-125	1	2	GO:0000786(nucleosome);GO:0003677(DNA binding);GO:0005700(polytene chromosome);GO:0006333(chromatin assembly or disassembly);GO:0007140(male meiosis);GO:0007155(cell adhesion);GO:0008360(regulation of cell shape);GO:0046982(protein heterodimerization activity)	ko05202(Transcriptional misregulation in cancers);ko05322(Systemic lupus erythematosus);ko05034(Alcoholism)
CL1035.Contig11_All	CL1035.Contig11_All	-	Aja-miR-125	1	2		ko05202(Transcriptional misregulation in cancers);ko05322(Systemic lupus erythematosus);ko05034(Alcoholism)
CL1035.Contig9_All	CL1035.Contig9_All	Histone H3.3 OS=Bos taurus GN=H3F3A PE=1 SV=3	Aja-miR-125	1	2	GO:0000786(nucleosome);GO:0003677(DNA binding);GO:0005700(polytene chromosome);GO:0006333(chromatin assembly or disassembly);GO:0007140(male meiosis);GO:0007155(cell adhesion);GO:0008360(regulation of cell shape);GO:0046982(protein heterodimerization activity)	ko05202(Transcriptional misregulation in cancers);ko05322(Systemic lupus erythematosus);ko05034(Alcoholism)
CL10371.Contig1_All	CL10371.Contig1_All	Villin-1 OS=Gallus gallus GN=VIL1 PE=1 SV=2	Aja-miR-125	1	2	GO:0005509(calcium ion binding);GO:0005546(phosphatidylinositol-4,5-bisphosphate binding);GO:0045010(actin nucleation);GO:0051014(actin filament severing);GO:0051015(actin filament binding);GO:0051693(actin filament capping)
CL10371.Contig2_All	CL10371.Contig2_All	Villin-1 OS=Gallus gallus GN=VIL1 PE=1 SV=2	Aja-miR-125	1	2	GO:0005509(calcium ion binding);GO:0005546(phosphatidylinositol-4,5-bisphosphate binding);GO:0045010(actin nucleation);GO:0051014(actin filament severing);GO:0051015(actin filament binding);GO:0051693(actin filament capping)	ko04810(Regulation of actin cytoskeleton)
CL10458.Contig2_All	CL10458.Contig2_All	Probable dimethyladenosine transferase OS=Mus musculus GN=Dimt1 PE=2 SV=1	Aja-miR-125	1	2	GO:0000179(rRNA );GO:0005759(mitochondrial matrix)
CL10716.Contig2_All	CL10716.Contig2_All	NEDD8-conjugating enzyme Ubc12 OS=Arabidopsis thaliana GN=RCE1 PE=1 SV=1	Aja-miR-125	1	2	GO:0005737(cytoplasm);GO:0019788(NEDD8 transferase activity);GO:0031625(ubiquitin protein ligase binding);GO:0045116(protein neddylation);GO:0061630(ubiquitin protein ligase activity)	ko04120(Ubiquitin mediated proteolysis)
CL10844.Contig2_All	CL10844.Contig2_All	G/T mismatch-specific thymine DNA glycosylase OS=Homo sapiens GN=TDG PE=1 SV=2	Aja-miR-125	1	2	GO:0004844(uracil DNA N-glycosylase activity);GO:0005634(nucleus);GO:0006285(base-excision repair, AP site formation);GO:0008263(pyrimidine-specific mismatch base pair DNA N-glycosylase activity)	ko03410(Base excision repair)
CL11263.Contig1_All	CL11263.Contig1_All	Protein phosphatase 1D OS=Mus musculus GN=Ppm1d PE=2 SV=2	Aja-miR-125	1	2	GO:0000086(G2/M transition of mitotic cell cycle);GO:0004722(protein serine/threonine phosphatase activity);GO:0009617(response to bacterium);GO:0035970(peptidyl-threonine dephosphorylation);GO:0046872(metal ion binding);GO:0051019(mitogen-activated protein kinase binding)	ko04115(p53 signaling pathway)
CL11325.Contig3_All	CL11325.Contig3_All	U3 small nucleolar ribonucleoprotein protein IMP4 OS=Homo sapiens GN=IMP4 PE=1 SV=1	Aja-miR-125	1	2	GO:0006364(rRNA processing);GO:0030515(snoRNA binding);GO:0032040(small-subunit processome);GO:0034457(Mpp10 complex);GO:0042134(rRNA primary transcript binding)	ko03008(Ribosome biogenesis in eukaryotes)
CL11361.Contig2_All	CL11361.Contig2_All	Zinc finger RNA-binding protein OS=Xenopus tropicalis GN=zfr PE=2 SV=1	Aja-miR-125	1	2	GO:0000398(mRNA splicing, via spliceosome);GO:0003729(mRNA binding);GO:0006909(phagocytosis);GO:0008270(zinc ion binding);GO:0071011(precatalytic spliceosome);GO:0071013(catalytic step 2 spliceosome)
CL12196.Contig1_All	CL12196.Contig1_All	-	Aja-miR-125	1	2		ko01200(Carbon metabolism);ko00020(Citrate cycle );ko00190(Oxidative phosphorylation)
CL12230.Contig2_All	CL12230.Contig2_All	Small ubiquitin-related modifier 3 OS=Mus musculus GN=Sumo3 PE=1 SV=1	Aja-miR-125	1	2	GO:0005634(nucleus);GO:0016925(protein sumoylation);GO:0031386(protein tag)	ko03013(RNA transport)
CL12863.Contig1_All	CL12863.Contig1_All	Septin-11 OS=Bos taurus GN=SEPT11 PE=2 SV=1	Aja-miR-125	1	2	GO:0001725(stress fiber);GO:0005525(GTP binding);GO:0051291(protein heterooligomerization);GO:0070062(extracellular exosome)	ko05100(Bacterial invasion of epithelial cells)
CL1746.Contig2_All	CL1746.Contig2_All	Uncharacterized protein F21D5.5 OS=Caenorhabditis elegans GN=F21D5.5 PE=2 SV=2	Aja-miR-125	1	2	GO:0003690(double-stranded DNA binding);GO:0019201(nucleotide kinase activity);GO:0046403(polynucleotide 3'-phosphatase activity);GO:0046404(ATP-dependent polydeoxyribonucleotide 5'-hydroxyl-kinase activity);GO:0098504(DNA 3' dephosphorylation involved in DNA repair);GO:0098506(polynucleotide 3' dephosphorylation)
CL1746.Contig3_All	CL1746.Contig3_All	Bifunctional polynucleotide phosphatase/kinase OS=Homo sapiens GN=PNKP PE=1 SV=1	Aja-miR-125	1	2	GO:0003690(double-stranded DNA binding);GO:0019201(nucleotide kinase activity);GO:0046403(polynucleotide 3'-phosphatase activity);GO:0046404(ATP-dependent polydeoxyribonucleotide 5'-hydroxyl-kinase activity);GO:0098504(DNA 3' dephosphorylation involved in DNA repair);GO:0098506(polynucleotide 3' dephosphorylation)
CL1777.Contig3_All	CL1777.Contig3_All	Epidermal retinol dehydrogenase 2 OS=Mus musculus GN=Sdr16c5 PE=2 SV=1	Aja-miR-125	1	2	GO:0004745(retinol dehydrogenase activity);GO:0005783(endoplasmic reticulum);GO:0005789(endoplasmic reticulum membrane);GO:0016020(membrane);GO:0016021(integral component of membrane);GO:0016491(oxidoreductase activity);GO:0042572(retinol metabolic process);GO:0042574(retinal metabolic process);GO:0043616(keratinocyte proliferation);GO:0055114(oxidation-reduction process)	ko00830(Retinol metabolism)
CL2050.Contig1_All	CL2050.Contig1_All	28S ribosomal protein S17, mitochondrial OS=Bos taurus GN=MRPS17 PE=1 SV=3	Aja-miR-125	1	2	GO:0003735(structural constituent of ribosome);GO:0005763(mitochondrial small ribosomal subunit);GO:0032543(mitochondrial translation)	ko03010(Ribosome)
CL2309.Contig12_All	CL2309.Contig12_All	78 kDa glucose-regulated protein OS=Gallus gallus GN=HSPA5 PE=1 SV=1	Aja-miR-125	1	2	GO:0001948(glycoprotein binding);GO:0005515(protein binding);GO:0005524(ATP binding);GO:0005788(endoplasmic reticulum lumen);GO:0005793(endoplasmic reticulum-Golgi intermediate compartment);GO:0005886(plasma membrane);GO:0005925(focal adhesion);GO:0006983(ER overload response);GO:0006987(activation of signaling protein activity involved in unfolded protein response);GO:0008180(COP9 signalosome);G…	ko03060(Protein export);ko04141(Protein processing in endoplasmic reticulum)
CL2405.Contig3_All	CL2405.Contig3_All	Chromodomain-helicase-DNA-binding protein 3 OS=Homo sapiens GN=CHD3 PE=1 SV=3	Aja-miR-125	1	2	GO:0003677(DNA binding);GO:0005524(ATP binding);GO:0005730(nucleolus);GO:0005737(cytoplasm);GO:0005813(centrosome);GO:0006333(chromatin assembly or disassembly);GO:0006355(regulation of transcription, DNA-templated);GO:0007051(spindle organization);GO:0008026(ATP-dependent helicase activity);GO:0008270(zinc ion binding);GO:0016581(NuRD complex);GO:0044822(poly);GO:0045111(intermediate filament cy…	ko05203(Viral carcinogenesis)
CL3059.Contig1_All	CL3059.Contig1_All	Cancer-related nucleoside-triphosphatase homolog OS=Bos taurus GN=NTPCR PE=2 SV=1	Aja-miR-125	1	2	GO:0016020(membrane);GO:0016311(dephosphorylation);GO:0044822(poly);GO:0070062(extracellular exosome);GO:0098519(nucleotide phosphatase activity, acting on free nucleotides)	ko00230(Purine metabolism);ko00730(Thiamine metabolism)
CL3245.Contig2_All	CL3245.Contig2_All	E3 ubiquitin-protein ligase RNF14 OS=Mus musculus GN=Rnf14 PE=1 SV=2	Aja-miR-125	1	2	GO:0000151(ubiquitin ligase complex);GO:0000209(protein polyubiquitination);GO:0005634(nucleus);GO:0005737(cytoplasm);GO:0007165(signal transduction);GO:0031624(ubiquitin conjugating enzyme binding);GO:0032436(positive regulation of proteasomal ubiquitin-dependent protein catabolic process);GO:0042787(protein ubiquitination involved in ubiquitin-dependent protein catabolic process);GO:0061630(ubi…
CL3454.Contig5_All	CL3454.Contig5_All	Tetraspanin-14 OS=Mus musculus GN=Tspan14 PE=1 SV=1	Aja-miR-125	1	2	GO:0005887(integral component of plasma membrane);GO:0007166(cell surface receptor signaling pathway);GO:0045747(positive regulation of Notch signaling pathway);GO:0090002(establishment of protein localization to plasma membrane)
CL3686.Contig2_All	CL3686.Contig2_All	Diacylglycerol kinase beta OS=Homo sapiens GN=DGKB PE=2 SV=2	Aja-miR-125	1	2	GO:0004143(diacylglycerol kinase activity);GO:0005509(calcium ion binding);GO:0005524(ATP binding);GO:0005622(intracellular);GO:0007205(protein kinase C-activating G-protein coupled receptor signaling pathway);GO:0016310(phosphorylation);GO:0035556(intracellular signal transduction)	ko00561(Glycerolipid metabolism);ko00564(Glycerophospholipid metabolism);ko04070(Phosphatidylinositol signaling system)
CL3717.Contig2_All	CL3717.Contig2_All	Box C/D snoRNA protein 1 OS=Pongo abelii GN=ZNHIT6 PE=2 SV=1	Aja-miR-125	1	2	GO:0000492(box C/D snoRNP assembly);GO:0001094(TFIID-class transcription factor binding);GO:0042802(identical protein binding);GO:0048254(snoRNA localization);GO:0051117(ATPase binding);GO:0051259(protein oligomerization);GO:0070062(extracellular exosome);GO:0070761(pre-snoRNP complex)
CL3916.Contig1_All	CL3916.Contig1_All	Exocyst complex component 8 OS=Xenopus laevis GN=exoc8 PE=2 SV=1	Aja-miR-125	1	2	GO:0000145(exocyst);GO:0001927(exocyst assembly);GO:0051601(exocyst localization)
CL4081.Contig1_All	CL4081.Contig1_All	Thioredoxin OS=Gallus gallus GN=TXN PE=3 SV=2	Aja-miR-125	1	2	GO:0000103(sulfate assimilation);GO:0005739(mitochondrion);GO:0006457(protein folding);GO:0015035(protein disulfide oxidoreductase activity);GO:0016671(oxidoreductase activity, acting on a sulfur group of donors, disulfide as acceptor);GO:0034599(cellular response to oxidative stress);GO:0045454(cell redox homeostasis);GO:0055114(oxidation-reduction process)	ko04141(Protein processing in endoplasmic reticulum)
CL4294.Contig2_All	CL4294.Contig2_All	Nascent polypeptide-associated complex subunit alpha OS=Oreochromis niloticus GN=naca PE=2 SV=1	Aja-miR-125	1	2	GO:0003231(cardiac ventricle development);GO:0003677(DNA binding);GO:0003713(transcription coactivator activity);GO:0005634(nucleus);GO:0005737(cytoplasm);GO:0006351(transcription, DNA-templated);GO:0006355(regulation of transcription, DNA-templated);GO:0006810(transport);GO:0010664(negative regulation of striated muscle cell apoptotic process);GO:0015031(protein transport);GO:0017025(TBP-class p…
CL4464.Contig6_All	CL4464.Contig6_All	Arylsulfatase B OS=Mus musculus GN=Arsb PE=1 SV=3	Aja-miR-125	1	2	GO:0003824(catalytic activity);GO:0003943(N-acetylgalactosamine-4-sulfatase activity);GO:0004065(arylsulfatase activity);GO:0005739(mitochondrion);GO:0005764(lysosome);GO:0005791(rough endoplasmic reticulum);GO:0005794(Golgi apparatus);GO:0006914(autophagy);GO:0007417(central nervous system development);GO:0007584(response to nutrient);GO:0008152(metabolic process);GO:0008484(sulfuric ester hydro…	ko00531(Glycosaminoglycan degradation);ko04142(Lysosome)
CL4560.Contig2_All	CL4560.Contig2_All	Hepatic leukemia factor OS=Mus musculus GN=Hlf PE=2 SV=1	Aja-miR-125	1	2	GO:0000977(RNA polymerase II regulatory region sequence-specific DNA binding);GO:0001077(transcriptional activator activity, RNA polymerase II core promoter proximal region sequence-specific binding);GO:0003677(DNA binding);GO:0003700(transcription factor activity, sequence-specific DNA binding);GO:0005634(nucleus);GO:0006355(regulation of transcription, DNA-templated);GO:0007275(multicellular or…	ko04711(Circadian rhythm - fly)
CL4844.Contig1_All	CL4844.Contig1_All	Forkhead box protein K2 OS=Mus musculus GN=Foxk2 PE=1 SV=3	Aja-miR-125	1	2	GO:0000981(RNA polymerase II transcription factor activity, sequence-specific DNA binding);GO:0005634(nucleus)	ko04068(FoxO signaling pathway)
CL4934.Contig2_All	CL4934.Contig2_All	Uncharacterized protein C2orf42 OS=Homo sapiens GN=C2orf42 PE=1 SV=1	Aja-miR-125	1	2	GO:0005515(protein binding);GO:0005634(nucleus);GO:0031965(nuclear membrane)	ko04330(Notch signaling pathway);ko04320(Dorso-ventral axis formation)
CL5309.Contig1_All	CL5309.Contig1_All	Tyrosine-protein kinase Yes OS=Xenopus laevis GN=yes1 PE=2 SV=3	Aja-miR-125	1	2	GO:0004715(non-membrane spanning protein tyrosine kinase activity);GO:0005102(receptor binding);GO:0007169(transmembrane receptor protein tyrosine kinase signaling pathway);GO:0030154(cell differentiation);GO:0031234(extrinsic component of cytoplasmic side of plasma membrane);GO:0038083(peptidyl-tyrosine autophosphorylation);GO:0042127(regulation of cell proliferation);GO:0045087(innate immune re…	ko04520(Adherens junction);ko04530(Tight junction)
CL5351.Contig1_All	CL5351.Contig1_All	Diphosphoinositol polyphosphate phosphohydrolase 1 OS=Homo sapiens GN=NUDT3 PE=1 SV=1	Aja-miR-125	1	2	GO:0000287(magnesium ion binding);GO:0008486(diphosphoinositol-polyphosphate diphosphatase activity);GO:0070062(extracellular exosome);GO:0071544(diphosphoinositol polyphosphate catabolic process)	ko03010(Ribosome)
CL5510.Contig3_All	CL5510.Contig3_All	SNW domain-containing protein 1 OS=Pongo abelii GN=SNW1 PE=2 SV=1	Aja-miR-125	1	2	GO:0000122(negative regulation of transcription from RNA polymerase II promoter);GO:0003713(transcription coactivator activity);GO:0003714(transcription corepressor activity);GO:0008024(cyclin/CDK positive transcription elongation factor complex);GO:0016363(nuclear matrix);GO:0030511(positive regulation of transforming growth factor beta receptor signaling pathway);GO:0035257(nuclear hormone rece…	ko03040(Spliceosome);ko04330(Notch signaling pathway)
CL5879.Contig2_All	CL5879.Contig2_All	Transmembrane emp24 domain-containing protein 2 (Fragment) OS=Cricetulus griseus GN=TMED2 PE=1 SV=1	Aja-miR-125	1	2	GO:0006810(transport);GO:0016021(integral component of membrane)
CL5927.Contig3_All	CL5927.Contig3_All	Protein phosphatase 1G OS=Bos taurus GN=PPM1G PE=2 SV=2	Aja-miR-125	1	2	GO:0003824(catalytic activity);GO:0004721(phosphoprotein phosphatase activity);GO:0004722(protein serine/threonine phosphatase activity);GO:0006470(protein dephosphorylation);GO:0007417(central nervous system development);GO:0016787(hydrolase activity);GO:0043169(cation binding);GO:0046872(metal ion binding)	ko04010(MAPK signaling pathway)
CL6103.Contig1_All	CL6103.Contig1_All	Eukaryotic peptide chain release factor GTP-binding subunit ERF3A OS=Homo sapiens GN=GSPT1 PE=1 SV=1	Aja-miR-125	1	2	GO:0002184(cytoplasmic translational termination);GO:0003747(translation release factor activity);GO:0003924(GTPase activity);GO:0018444(translation release factor complex)	ko03015(mRNA surveillance pathway)
CL6263.Contig1_All	CL6263.Contig1_All	-	Aja-miR-125	1	2		ko00010(Glycolysis / Gluconeogenesis);ko00040(Pentose and glucuronate interconversions);ko00053(Ascorbate and aldarate metabolism);ko00620(Pyruvate metabolism);ko00071(Fatty acid degradation);ko00561(Glycerolipid metabolism);ko00280(Valine,ko leucine and isoleucine degradation);ko00310(Lysine degradation);ko00330(Arginine and proline metabolism);ko00340(Histidine metabolism);ko00380(Tryptophan me…
CL6263.Contig2_All	CL6263.Contig2_All	-	Aja-miR-125	1	2		ko00010(Glycolysis / Gluconeogenesis);ko00040(Pentose and glucuronate interconversions);ko00053(Ascorbate and aldarate metabolism);ko00620(Pyruvate metabolism);ko00071(Fatty acid degradation);ko00561(Glycerolipid metabolism);ko00280(Valine,ko leucine and isoleucine degradation);ko00310(Lysine degradation);ko00330(Arginine and proline metabolism);ko00340(Histidine metabolism);ko00380(Tryptophan me…
CL6617.Contig2_All	CL6617.Contig2_All	Cyclin-L1 OS=Homo sapiens GN=CCNL1 PE=1 SV=1	Aja-miR-125	1	2	GO:0000307(cyclin-dependent protein kinase holoenzyme complex);GO:0005634(nucleus);GO:0016538(cyclin-dependent protein serine/threonine kinase regulator activity);GO:0045737(positive regulation of cyclin-dependent protein serine/threonine kinase activity);GO:0045944(positive regulation of transcription from RNA polymerase II promoter);GO:1901409(positive regulation of phosphorylation of RNA polym…
CL7556.Contig2_All	CL7556.Contig2_All	S-adenosylmethionine synthase isoform type-2 OS=Homo sapiens GN=MAT2A PE=1 SV=1	Aja-miR-125	1	2	GO:0004478(methionine adenosyltransferase activity);GO:0005829(cytosol)	ko01230(Biosynthesis of amino acids);ko00270(Cysteine and methionine metabolism)
CL8860.Contig2_All	CL8860.Contig2_All	Mitochondrial pyruvate carrier 2 OS=Homo sapiens GN=MPC2 PE=1 SV=1	Aja-miR-125	1	2	GO:0005634(nucleus);GO:0005743(mitochondrial inner membrane);GO:0035774(positive regulation of insulin secretion involved in cellular response to glucose stimulus);GO:0050833(pyruvate transmembrane transporter activity);GO:1902361(mitochondrial pyruvate transmembrane transport)
CL9175.Contig1_All	CL9175.Contig1_All	Iron-sulfur cluster co-chaperone protein HscB, mitochondrial OS=Homo sapiens GN=HSCB PE=1 SV=3	Aja-miR-125	1	2	GO:0005739(mitochondrion);GO:0016226(iron-sulfur cluster assembly);GO:0051087(chaperone binding)
CL9394.Contig1_All	CL9394.Contig1_All	Autocrine proliferation repressor protein A OS=Dictyostelium discoideum GN=aprA PE=1 SV=1	Aja-miR-125	1	2	GO:0005102(receptor binding);GO:0005515(protein binding);GO:0005576(extracellular region);GO:0005615(extracellular space);GO:0005622(intracellular);GO:0007049(cell cycle);GO:0016049(cell growth);GO:0030435(sporulation resulting in formation of a cellular spore);GO:0031157(regulation of aggregate size involved in sorocarp development);GO:0043234(protein complex);GO:0045499(chemorepellent activity)…
CL9506.Contig2_All	CL9506.Contig2_All	Prefoldin subunit 2 OS=Bos taurus GN=PFDN2 PE=2 SV=1	Aja-miR-125	1	2	GO:0005654(nucleoplasm);GO:0005730(nucleolus);GO:0005739(mitochondrion);GO:0006457(protein folding);GO:0016272(prefoldin complex);GO:0044183(protein binding involved in protein folding);GO:0051082(unfolded protein binding);GO:0051495(positive regulation of cytoskeleton organization);GO:0070062(extracellular exosome)
CL9701.Contig1_All	CL9701.Contig1_All	-	Aja-miR-125	1	2	GO:0003674(molecular_function);GO:0008150(biological_process);GO:0016020(membrane);GO:0016021(integral component of membrane)
CL9861.Contig1_All	CL9861.Contig1_All	Protein LTV1 homolog OS=Danio rerio GN=ltv1 PE=2 SV=1	Aja-miR-125	1	2	GO:0000056(ribosomal small subunit export from nucleus);GO:0005634(nucleus);GO:0030688(preribosome, small subunit precursor);GO:0031902(late endosome membrane);GO:0034448(EGO complex);GO:0042274(ribosomal small subunit biogenesis)
CL9904.Contig2_All	CL9904.Contig2_All	Nucleolar protein 14 OS=Homo sapiens GN=NOP14 PE=1 SV=3	Aja-miR-125	1	2	GO:0005730(nucleolus);GO:0030490(maturation of SSU-rRNA);GO:0030692(Noc4p-Nop14p complex);GO:0032040(small-subunit processome)
Unigene11607_All	Unigene11607_All	RNA-binding protein 5-A OS=Xenopus laevis GN=rbm5-a PE=2 SV=1	Aja-miR-125	1	2	GO:0000245(spliceosomal complex assembly);GO:0000381(regulation of alternative mRNA splicing, via spliceosome);GO:0003729(mRNA binding);GO:0005634(nucleus);GO:0043065(positive regulation of apoptotic process)
Unigene11712_All	Unigene11712_All	Lysine-specific demethylase 6A OS=Homo sapiens GN=KDM6A PE=1 SV=2	Aja-miR-125	1	2	GO:0046872(metal ion binding);GO:0071557(histone H3-K27 demethylation);GO:0071558(histone demethylase activity )	ko05202(Transcriptional misregulation in cancers)
Unigene11795_All	Unigene11795_All	Lambda-crystallin homolog OS=Mus musculus GN=Cryl1 PE=1 SV=3	Aja-miR-125	1	2	GO:0003857(3-hydroxyacyl-CoA dehydrogenase activity);GO:0006631(fatty acid metabolic process);GO:0055114(oxidation-reduction process);GO:0070403(NAD+ binding)	ko00040(Pentose and glucuronate interconversions)
Unigene133_All	Unigene133_All	Putative pre-mRNA-splicing factor ATP-dependent RNA helicase DHX16 OS=Pan troglodytes GN=DHX16 PE=3 SV=1	Aja-miR-125	1	2	GO:0000398(mRNA splicing, via spliceosome);GO:0004004(ATP-dependent RNA helicase activity);GO:0005681(spliceosomal complex);GO:0005737(cytoplasm);GO:0044822(poly)	ko03040(Spliceosome)
Unigene14573_All	Unigene14573_All	Frizzled-5 OS=Homo sapiens GN=FZD5 PE=1 SV=2	Aja-miR-125	1	2	GO:0004930(G-protein coupled receptor activity);GO:0016021(integral component of membrane);GO:0017147(Wnt-protein binding);GO:0035567(non-canonical Wnt signaling pathway);GO:0042813(Wnt-activated receptor activity);GO:0060070(canonical Wnt signaling pathway)	ko04310(Wnt signaling pathway)
Unigene145_All	Unigene145_All	Ubinuclein-2 OS=Bos taurus GN=UBN2 PE=3 SV=1	Aja-miR-125	1	2	GO:0005634(nucleus)
Unigene14916_All	Unigene14916_All	Bifunctional polynucleotide phosphatase/kinase OS=Homo sapiens GN=PNKP PE=1 SV=1	Aja-miR-125	1	2	GO:0003690(double-stranded DNA binding);GO:0019201(nucleotide kinase activity);GO:0046403(polynucleotide 3'-phosphatase activity);GO:0046404(ATP-dependent polydeoxyribonucleotide 5'-hydroxyl-kinase activity);GO:0098504(DNA 3' dephosphorylation involved in DNA repair);GO:0098506(polynucleotide 3' dephosphorylation)
Unigene15279_All	Unigene15279_All	E3 ubiquitin-protein ligase HUWE1 OS=Homo sapiens GN=HUWE1 PE=1 SV=3	Aja-miR-125	1	2	GO:0004842(ubiquitin-protein transferase activity);GO:0005634(nucleus);GO:0005737(cytoplasm);GO:0042787(protein ubiquitination involved in ubiquitin-dependent protein catabolic process)	ko04120(Ubiquitin mediated proteolysis)
Unigene15438_All	Unigene15438_All	Cyclin-dependent kinase 7 OS=Homo sapiens GN=CDK7 PE=1 SV=1	Aja-miR-125	1	2	GO:0004693(cyclin-dependent protein serine/threonine kinase activity);GO:0005524(ATP binding);GO:0005675(holo TFIIH complex);GO:0005737(cytoplasm);GO:0005739(mitochondrion);GO:0006366(transcription from RNA polymerase II promoter);GO:0006468(protein phosphorylation);GO:0008022(protein C-terminus binding);GO:0008094(DNA-dependent ATPase activity);GO:0008353(RNA polymerase II carboxy-terminal domai…	ko03022(Basal transcription factors);ko03420(Nucleotide excision repair);ko04110(Cell cycle)
Unigene18726_All	Unigene18726_All	Kinesin-like protein klpA OS=Emericella nidulans (strain FGSC A4 / ATCC 38163 / CBS 112.46 / NRRL 194 / M139) GN=klpA PE=2 SV=3	Aja-miR-125	1	2	GO:0003777(microtubule motor activity);GO:0005871(kinesin complex);GO:0007018(microtubule-based movement);GO:0016887(ATPase activity)	ko04144(Endocytosis)
Unigene19202_All	Unigene19202_All	WD repeat-containing protein 26 OS=Danio rerio GN=wdr26 PE=1 SV=1	Aja-miR-125	1	2	GO:0005737(cytoplasm)
Unigene21923_All	Unigene21923_All	Uncharacterized protein ZK1073.1 OS=Caenorhabditis elegans GN=ZK1073.1 PE=3 SV=1	Aja-miR-125	1	2	GO:0005737(cytoplasm);GO:0007165(signal transduction)
Unigene21924_All	Unigene21924_All	Uncharacterized protein ZK1073.1 OS=Caenorhabditis elegans GN=ZK1073.1 PE=3 SV=1	Aja-miR-125	1	2	GO:0005737(cytoplasm);GO:0007165(signal transduction)
Unigene21950_All	Unigene21950_All	Microtubule-associated protein 1A OS=Mus musculus GN=Map1a PE=1 SV=2	Aja-miR-125	1	2	GO:0000226(microtubule cytoskeleton organization);GO:0005874(microtubule);GO:0008017(microtubule binding)
Unigene21976_All	Unigene21976_All	Nuclear receptor subfamily 4 group A member 2 OS=Mus musculus GN=Nr4a2 PE=1 SV=1	Aja-miR-125	1	2	GO:0000122(negative regulation of transcription from RNA polymerase II promoter);GO:0000977(RNA polymerase II regulatory region sequence-specific DNA binding);GO:0000978(RNA polymerase II core promoter proximal region sequence-specific DNA binding);GO:0000979(RNA polymerase II core promoter sequence-specific DNA binding);GO:0001077(transcriptional activator activity, RNA polymerase II core promot…	ko04925(Aldosterone synthesis and secretion)
Unigene22158_All	Unigene22158_All	Putative uncharacterized protein YJL026C-A OS=Saccharomyces cerevisiae (strain ATCC 204508 / S288c) GN=YJL026C-A PE=5 SV=1	Aja-miR-125	1	2
Unigene22255_All	Unigene22255_All	Ephrin type-A receptor 3 OS=Danio rerio GN=epha3 PE=2 SV=1	Aja-miR-125	1	2	GO:0004713(protein tyrosine kinase activity);GO:0004714(transmembrane receptor protein tyrosine kinase activity);GO:0005003(ephrin receptor activity);GO:0005524(ATP binding);GO:0005886(plasma membrane);GO:0005887(integral component of plasma membrane);GO:0006468(protein phosphorylation);GO:0007165(signal transduction);GO:0007409(axonogenesis);GO:0007422(peripheral nervous system development);GO:0…	ko04014(Ras signaling pathway);ko04015(Rap1 signaling pathway);ko04151(PI3K-Akt signaling pathway);ko04360(Axon guidance)
Unigene22341_All	Unigene22341_All	RNA-binding protein Musashi homolog Rbp6 OS=Drosophila melanogaster GN=Rbp6 PE=2 SV=3	Aja-miR-125	1	2	GO:0000166(nucleotide binding);GO:0003676(nucleic acid binding);GO:0003723(RNA binding);GO:0005737(cytoplasm)	ko03040(Spliceosome)
Unigene22392_All	Unigene22392_All	3-hydroxybutyrate dehydrogenase type 2 OS=Lithobates catesbeiana GN=bdh2 PE=2 SV=1	Aja-miR-125	1	2	GO:0016628(oxidoreductase activity, acting on the CH-CH group of donors, NAD or NADP as acceptor);GO:0019290(siderophore biosynthetic process);GO:0042168(heme metabolic process);GO:0055072(iron ion homeostasis)	ko00650(Butanoate metabolism);ko00072(Synthesis and degradation of ketone bodies)
Unigene23258_All	Unigene23258_All	ELMO domain-containing protein 2 OS=Mus musculus GN=Elmod2 PE=1 SV=1	Aja-miR-125	1	2	GO:0005096(GTPase activator activity);GO:0016020(membrane);GO:0016021(integral component of membrane);GO:0043547(positive regulation of GTPase activity)
Unigene24177_All	Unigene24177_All	Ferric-chelate reductase 1 OS=Homo sapiens GN=FRRS1 PE=2 SV=2	Aja-miR-125	1	2	GO:0006810(transport);GO:0016020(membrane);GO:0016021(integral component of membrane);GO:0055114(oxidation-reduction process)
Unigene26490_All	Unigene26490_All	Phosphoinositide 3-kinase regulatory subunit 4 OS=Homo sapiens GN=PIK3R4 PE=1 SV=3	Aja-miR-125	1	2	GO:0004674(protein serine/threonine kinase activity);GO:0005643(nuclear pore);GO:0005770(late endosome);GO:0006468(protein phosphorylation);GO:0006623(protein targeting to vacuole);GO:0016236(macroautophagy);GO:0030242(pexophagy);GO:0034271(phosphatidylinositol 3-kinase complex, class III, type I);GO:0034272(phosphatidylinositol 3-kinase complex, class III, type II);GO:0045324(late endosome to va…	ko04140(Regulation of autophagy)
Unigene266_All	Unigene266_All	Mushroom body large-type Kenyon cell-specific protein 1 OS=Apis mellifera GN=Mblk-1 PE=1 SV=1	Aja-miR-125	1	2	GO:0005634(nucleus);GO:0007613(memory);GO:0042803(protein homodimerization activity);GO:0043565(sequence-specific DNA binding);GO:0045893(positive regulation of transcription, DNA-templated)	ko04214(Apoptosis - fly)
Unigene26924_All	Unigene26924_All	Dynein heavy chain 2, axonemal OS=Mus musculus GN=Dnah2 PE=1 SV=1	Aja-miR-125	1	2	GO:0000166(nucleotide binding);GO:0003774(motor activity);GO:0003777(microtubule motor activity);GO:0005524(ATP binding);GO:0005737(cytoplasm);GO:0005856(cytoskeleton);GO:0005874(microtubule);GO:0005929(cilium);GO:0007018(microtubule-based movement);GO:0016887(ATPase activity);GO:0030286(dynein complex);GO:0031512(motile primary cilium);GO:0036156(inner dynein arm);GO:0042995(cell projection)	ko05016(Huntington's disease)
Unigene28901_All	Unigene28901_All	Ras-related GTP-binding protein A OS=Bos taurus GN=RRAGA PE=2 SV=1	Aja-miR-125	1	2	GO:0003924(GTPase activity);GO:0005634(nucleus);GO:0005764(lysosome);GO:0009267(cellular response to starvation);GO:0010506(regulation of autophagy);GO:0032008(positive regulation of TOR signaling);GO:0034448(EGO complex);GO:0071230(cellular response to amino acid stimulus);GO:1990131(Gtr1-Gtr2 GTPase complex)	ko04150(mTOR signaling pathway)
Unigene28940_All	Unigene28940_All	Translation initiation factor IF-2 OS=Vibrio vulnificus (strain CMCP6) GN=infB PE=3 SV=1	Aja-miR-125	1	2	GO:0000166(nucleotide binding);GO:0003676(nucleic acid binding);GO:0005634(nucleus);GO:0008270(zinc ion binding);GO:0008380(RNA splicing)
Unigene28965_All	Unigene28965_All	Immunoglobulin superfamily DCC subclass member 4 OS=Homo sapiens GN=IGDCC4 PE=1 SV=1	Aja-miR-125	1	2	GO:0005886(plasma membrane);GO:0016021(integral component of membrane)	ko04360(Axon guidance);ko05200(Pathways in cancer);ko05210(Colorectal cancer)
Unigene29126_All	Unigene29126_All	Multidrug resistance-associated protein 4 OS=Homo sapiens GN=ABCC4 PE=1 SV=3	Aja-miR-125	1	2	GO:0000166(nucleotide binding);GO:0005254(chloride channel activity);GO:0005524(ATP binding);GO:0005886(plasma membrane);GO:0006810(transport);GO:0006811(ion transport);GO:0015562(efflux transmembrane transporter activity);GO:0016020(membrane);GO:0016021(integral component of membrane);GO:0016887(ATPase activity);GO:0042626(ATPase activity, coupled to transmembrane movement of substances);GO:0055…	ko02010(ABC transporters)
Unigene29204_All	Unigene29204_All	Glucose-6-phosphatase 2 OS=Mus musculus GN=G6pc2 PE=1 SV=1	Aja-miR-125	1	2	GO:0004346(glucose-6-phosphatase activity);GO:0006094(gluconeogenesis);GO:0016311(dephosphorylation);GO:0030176(integral component of endoplasmic reticulum membrane);GO:0042593(glucose homeostasis);GO:0050796(regulation of insulin secretion);GO:0051156(glucose 6-phosphate metabolic process)	ko00010(Glycolysis / Gluconeogenesis);ko00052(Galactose metabolism);ko00500(Starch and sucrose metabolism);ko04068(FoxO signaling pathway);ko04151(PI3K-Akt signaling pathway);ko04152(AMPK signaling pathway);ko04910(Insulin signaling pathway);ko04922(Glucagon signaling pathway);ko04920(Adipocytokine signaling pathway);ko04973(Carbohydrate digestion and absorption);ko04931(Insulin resistance)
Unigene29329_All	Unigene29329_All	Protein CWC15 homolog OS=Danio rerio GN=cwc15 PE=2 SV=1	Aja-miR-125	1	2	GO:0000398(mRNA splicing, via spliceosome);GO:0003723(RNA binding);GO:0005634(nucleus);GO:0005681(spliceosomal complex);GO:0006397(mRNA processing);GO:0008380(RNA splicing)	ko03040(Spliceosome)
Unigene29694_All	Unigene29694_All	Creatinase OS=Bacillus sp. (strain B-0618) PE=1 SV=3	Aja-miR-125	1	2	GO:0016980(creatinase activity)
Unigene30187_All	Unigene30187_All	Leucine-rich PPR motif-containing protein, mitochondrial OS=Homo sapiens GN=LRPPRC PE=1 SV=3	Aja-miR-125	1	2	GO:0005739(mitochondrion)
Unigene32740_All	Unigene32740_All	Ubiquitin-like domain-containing CTD phosphatase 1 OS=Gallus gallus GN=UBLCP1 PE=2 SV=1	Aja-miR-125	1	2	GO:0004722(protein serine/threonine phosphatase activity);GO:0005634(nucleus)
Unigene33313_All	Unigene33313_All	Mirror-image polydactyly gene 1 protein OS=Homo sapiens GN=MIPOL1 PE=1 SV=1	Aja-miR-125	1	2	GO:0005634(nucleus)	ko04530(Tight junction)
Unigene33865_All	Unigene33865_All	-	Aja-miR-125	1	2	GO:0005887(integral component of plasma membrane);GO:0015347(sodium-independent organic anion transmembrane transporter activity);GO:0043252(sodium-independent organic anion transport)
Unigene33942_All	Unigene33942_All	Progesterone-induced-blocking factor 1 OS=Homo sapiens GN=PIBF1 PE=1 SV=2	Aja-miR-125	1	2	GO:0005136(interleukin-4 receptor binding);GO:0005615(extracellular space);GO:0005634(nucleus);GO:0007080(mitotic metaphase plate congression);GO:0010531(activation of JAK1 kinase activity);GO:0031393(negative regulation of prostaglandin biosynthetic process);GO:0032695(negative regulation of interleukin-12 production);GO:0032733(positive regulation of interleukin-10 production);GO:0032815(negati…	ko04144(Endocytosis);ko04145(Phagosome)
Unigene34195_All	Unigene34195_All	Trifunctional purine biosynthetic protein adenosine-3 OS=Gallus gallus GN=GART PE=2 SV=1	Aja-miR-125	1	2	GO:0003824(catalytic activity);GO:0004637(phosphoribosylamine-glycine ligase activity);GO:0004641(phosphoribosylformylglycinamidine cyclo-ligase activity);GO:0004644(phosphoribosylglycinamide formyltransferase activity);GO:0005524(ATP binding);GO:0005737(cytoplasm);GO:0006189('de novo' IMP biosynthetic process);GO:0009058(biosynthetic process);GO:0009113(purine nucleobase biosynthetic process);GO…	ko00230(Purine metabolism);ko00670(One carbon pool by folate)
Unigene35416_All	Unigene35416_All	Uncharacterized protein C10orf82 OS=Homo sapiens GN=C10orf82 PE=2 SV=2	Aja-miR-125	1	2
Unigene382_All	Unigene382_All	Glutathione S-transferase theta-3 OS=Mus musculus GN=Gstt3 PE=1 SV=1	Aja-miR-125	1	2	GO:0004364(glutathione transferase activity);GO:0005737(cytoplasm);GO:0006749(glutathione metabolic process)	ko00480(Glutathione metabolism);ko00980(Metabolism of xenobiotics by cytochrome P450);ko00982(Drug metabolism - cytochrome P450)
Unigene42362_All	Unigene42362_All	Serine/threonine-protein kinase PLK4 OS=Drosophila ananassae GN=SAK PE=3 SV=1	Aja-miR-125	1	2		ko04068(FoxO signaling pathway)
Unigene4290_All	Unigene4290_All	Histone-lysine N-methyltransferase ASH1L OS=Mus musculus GN=Ash1l PE=1 SV=3	Aja-miR-125	1	2	GO:0003677(DNA binding);GO:0003682(chromatin binding);GO:0005634(nucleus);GO:0008270(zinc ion binding);GO:0018024(histone-lysine N-methyltransferase activity);GO:0034968(histone lysine methylation)	ko00310(Lysine degradation)
Unigene4433_All	Unigene4433_All	-	Aja-miR-125	1	2	GO:0001104(RNA polymerase II transcription cofactor activity);GO:0016592(mediator complex)
Unigene4635_All	Unigene4635_All	Serine/threonine-protein kinase MRCK beta OS=Homo sapiens GN=CDC42BPB PE=1 SV=2	Aja-miR-125	1	2	GO:0000287(magnesium ion binding);GO:0004674(protein serine/threonine kinase activity);GO:0005524(ATP binding);GO:0006468(protein phosphorylation);GO:0016477(cell migration);GO:0031032(actomyosin structure organization);GO:0031532(actin cytoskeleton reorganization);GO:0035556(intracellular signal transduction);GO:0042641(actomyosin);GO:0042802(identical protein binding);GO:0070062(extracellular e…	ko04350(TGF-beta signaling pathway)
Unigene4651_All	Unigene4651_All	Actin-related protein 2/3 complex subunit 2 OS=Bos taurus GN=ARPC2 PE=1 SV=1	Aja-miR-125	1	2	GO:0070062(extracellular exosome)	ko04144(Endocytosis);ko04810(Regulation of actin cytoskeleton);ko05132(Salmonella infection)
Unigene4683_All	Unigene4683_All	General transcription factor IIH subunit 1 OS=Homo sapiens GN=GTF2H1 PE=1 SV=1	Aja-miR-125	1	2	GO:0000439(core TFIIH complex);GO:0005675(holo TFIIH complex);GO:0006289(nucleotide-excision repair);GO:0006366(transcription from RNA polymerase II promoter);GO:0006468(protein phosphorylation);GO:0008094(DNA-dependent ATPase activity);GO:0008353(RNA polymerase II carboxy-terminal domain kinase activity);GO:0045944(positive regulation of transcription from RNA polymerase II promoter)	ko03022(Basal transcription factors);ko03420(Nucleotide excision repair)
Unigene5030_All	Unigene5030_All	Ubiquitin thioesterase OTUB1 OS=Homo sapiens GN=OTUB1 PE=1 SV=2	Aja-miR-125	1	2	GO:0004843(thiol-dependent ubiquitin-specific protease activity);GO:0005634(nucleus);GO:0019784(NEDD8-specific protease activity);GO:0043130(ubiquitin binding);GO:0071108(protein K48-linked deubiquitination)
Unigene5101_All	Unigene5101_All	Xyloside xylosyltransferase 1 OS=Mus musculus GN=Xxylt1 PE=1 SV=2	Aja-miR-125	1	2	GO:0008150(biological_process);GO:0016740(transferase activity);GO:0016757(transferase activity, transferring glycosyl groups)
Unigene511_All	Unigene511_All	Coiled-coil domain-containing protein 58 OS=Danio rerio GN=ccdc58 PE=2 SV=2	Aja-miR-125	1	2	GO:0003674(molecular_function);GO:0005575(cellular_component);GO:0008150(biological_process)
Unigene5187_All	Unigene5187_All	Tudor domain-containing protein 1 OS=Homo sapiens GN=TDRD1 PE=1 SV=2	Aja-miR-125	1	2	GO:0007281(germ cell development);GO:0007283(spermatogenesis);GO:0031047(gene silencing by RNA);GO:0033391(chromatoid body);GO:0034587(piRNA metabolic process);GO:0043046(DNA methylation involved in gamete generation);GO:0046872(metal ion binding);GO:0071546(pi-body)
Unigene5367_All	Unigene5367_All	WD repeat-containing protein 25 OS=Mus musculus GN=Wdr25 PE=2 SV=1	Aja-miR-125	1	2	GO:0003674(molecular_function);GO:0005737(cytoplasm);GO:0005834(heterotrimeric G-protein complex);GO:0008150(biological_process);GO:0080008(Cul4-RING E3 ubiquitin ligase complex)	ko04141(Protein processing in endoplasmic reticulum)
Unigene8436_All	Unigene8436_All	Beta-sarcoglycan OS=Mesocricetus auratus GN=SGCB PE=2 SV=1	Aja-miR-125	1	2	GO:0016012(sarcoglycan complex);GO:0061024(membrane organization)	ko05410(Hypertrophic cardiomyopathy );ko05412(Arrhythmogenic right ventricular cardiomyopathy );ko05414(Dilated cardiomyopathy );ko05416(Viral myocarditis)
Unigene8684_All	Unigene8684_All	Zinc finger protein 93 OS=Homo sapiens GN=ZNF93 PE=2 SV=4	Aja-miR-125	1	2	GO:0003700(transcription factor activity, sequence-specific DNA binding);GO:0006355(regulation of transcription, DNA-templated)	ko04010(MAPK signaling pathway);ko04012(ErbB signaling pathway);ko04810(Regulation of actin cytoskeleton);ko04510(Focal adhesion)
Unigene8790_All	Unigene8790_All	-	Aja-miR-125	1	2	GO:0016021(integral component of membrane)
Unigene8895_All	Unigene8895_All	-	Aja-miR-125	1	2		ko03460(Fanconi anemia pathway)
Unigene8995_All	Unigene8995_All	Exonuclease 1 OS=Homo sapiens GN=EXO1 PE=1 SV=2	Aja-miR-125	1	2	GO:0002455(humoral immune response mediated by circulating immunoglobulin);GO:0003677(DNA binding);GO:0003682(chromatin binding);GO:0005654(nucleoplasm);GO:0005737(cytoplasm);GO:0006298(mismatch repair);GO:0016446(somatic hypermutation of immunoglobulin genes);GO:0045145(single-stranded DNA 5'-3' exodeoxyribonuclease activity);GO:0045190(isotype switching);GO:0048256(flap endonuclease activity);G…	ko03430(Mismatch repair)
Unigene9860_All	Unigene9860_All	Protein O-mannosyl-transferase 2 OS=Mus musculus GN=Pomt2 PE=1 SV=1	Aja-miR-125	1	2	GO:0000032(cell wall mannoprotein biosynthetic process);GO:0004169(dolichyl-phosphate-mannose-protein mannosyltransferase activity);GO:0007275(multicellular organism development);GO:0031502(dolichyl-phosphate-mannose-protein mannosyltransferase complex);GO:0044845(chain elongation of O-linked mannose residue);GO:1900101(regulation of endoplasmic reticulum unfolded protein response)	ko00514(Other types of O-glycan biosynthesis)
CL1035.Contig10_All	CL1035.Contig10_All	Histone H3.3 OS=Bos taurus GN=H3F3A PE=1 SV=3	Aja-miR-125-5p	1	2	GO:0000786(nucleosome);GO:0003677(DNA binding);GO:0005700(polytene chromosome);GO:0006333(chromatin assembly or disassembly);GO:0007140(male meiosis);GO:0007155(cell adhesion);GO:0008360(regulation of cell shape);GO:0046982(protein heterodimerization activity)	ko05202(Transcriptional misregulation in cancers);ko05322(Systemic lupus erythematosus);ko05034(Alcoholism)
CL1035.Contig11_All	CL1035.Contig11_All	-	Aja-miR-125-5p	1	2		ko05202(Transcriptional misregulation in cancers);ko05322(Systemic lupus erythematosus);ko05034(Alcoholism)
CL1035.Contig9_All	CL1035.Contig9_All	Histone H3.3 OS=Bos taurus GN=H3F3A PE=1 SV=3	Aja-miR-125-5p	1	2	GO:0000786(nucleosome);GO:0003677(DNA binding);GO:0005700(polytene chromosome);GO:0006333(chromatin assembly or disassembly);GO:0007140(male meiosis);GO:0007155(cell adhesion);GO:0008360(regulation of cell shape);GO:0046982(protein heterodimerization activity)	ko05202(Transcriptional misregulation in cancers);ko05322(Systemic lupus erythematosus);ko05034(Alcoholism)
CL10371.Contig1_All	CL10371.Contig1_All	Villin-1 OS=Gallus gallus GN=VIL1 PE=1 SV=2	Aja-miR-125-5p	1	2	GO:0005509(calcium ion binding);GO:0005546(phosphatidylinositol-4,5-bisphosphate binding);GO:0045010(actin nucleation);GO:0051014(actin filament severing);GO:0051015(actin filament binding);GO:0051693(actin filament capping)
CL10371.Contig2_All	CL10371.Contig2_All	Villin-1 OS=Gallus gallus GN=VIL1 PE=1 SV=2	Aja-miR-125-5p	1	2	GO:0005509(calcium ion binding);GO:0005546(phosphatidylinositol-4,5-bisphosphate binding);GO:0045010(actin nucleation);GO:0051014(actin filament severing);GO:0051015(actin filament binding);GO:0051693(actin filament capping)	ko04810(Regulation of actin cytoskeleton)
CL10458.Contig2_All	CL10458.Contig2_All	Probable dimethyladenosine transferase OS=Mus musculus GN=Dimt1 PE=2 SV=1	Aja-miR-125-5p	1	2	GO:0000179(rRNA );GO:0005759(mitochondrial matrix)
CL10716.Contig2_All	CL10716.Contig2_All	NEDD8-conjugating enzyme Ubc12 OS=Arabidopsis thaliana GN=RCE1 PE=1 SV=1	Aja-miR-125-5p	1	2	GO:0005737(cytoplasm);GO:0019788(NEDD8 transferase activity);GO:0031625(ubiquitin protein ligase binding);GO:0045116(protein neddylation);GO:0061630(ubiquitin protein ligase activity)	ko04120(Ubiquitin mediated proteolysis)
CL10844.Contig2_All	CL10844.Contig2_All	G/T mismatch-specific thymine DNA glycosylase OS=Homo sapiens GN=TDG PE=1 SV=2	Aja-miR-125-5p	1	2	GO:0004844(uracil DNA N-glycosylase activity);GO:0005634(nucleus);GO:0006285(base-excision repair, AP site formation);GO:0008263(pyrimidine-specific mismatch base pair DNA N-glycosylase activity)	ko03410(Base excision repair)
CL11263.Contig1_All	CL11263.Contig1_All	Protein phosphatase 1D OS=Mus musculus GN=Ppm1d PE=2 SV=2	Aja-miR-125-5p	1	2	GO:0000086(G2/M transition of mitotic cell cycle);GO:0004722(protein serine/threonine phosphatase activity);GO:0009617(response to bacterium);GO:0035970(peptidyl-threonine dephosphorylation);GO:0046872(metal ion binding);GO:0051019(mitogen-activated protein kinase binding)	ko04115(p53 signaling pathway)
CL11325.Contig3_All	CL11325.Contig3_All	U3 small nucleolar ribonucleoprotein protein IMP4 OS=Homo sapiens GN=IMP4 PE=1 SV=1	Aja-miR-125-5p	1	2	GO:0006364(rRNA processing);GO:0030515(snoRNA binding);GO:0032040(small-subunit processome);GO:0034457(Mpp10 complex);GO:0042134(rRNA primary transcript binding)	ko03008(Ribosome biogenesis in eukaryotes)
CL11361.Contig2_All	CL11361.Contig2_All	Zinc finger RNA-binding protein OS=Xenopus tropicalis GN=zfr PE=2 SV=1	Aja-miR-125-5p	1	2	GO:0000398(mRNA splicing, via spliceosome);GO:0003729(mRNA binding);GO:0006909(phagocytosis);GO:0008270(zinc ion binding);GO:0071011(precatalytic spliceosome);GO:0071013(catalytic step 2 spliceosome)
CL12196.Contig1_All	CL12196.Contig1_All	-	Aja-miR-125-5p	1	2		ko01200(Carbon metabolism);ko00020(Citrate cycle );ko00190(Oxidative phosphorylation)
CL12230.Contig2_All	CL12230.Contig2_All	Small ubiquitin-related modifier 3 OS=Mus musculus GN=Sumo3 PE=1 SV=1	Aja-miR-125-5p	1	2	GO:0005634(nucleus);GO:0016925(protein sumoylation);GO:0031386(protein tag)	ko03013(RNA transport)
CL12863.Contig1_All	CL12863.Contig1_All	Septin-11 OS=Bos taurus GN=SEPT11 PE=2 SV=1	Aja-miR-125-5p	1	2	GO:0001725(stress fiber);GO:0005525(GTP binding);GO:0051291(protein heterooligomerization);GO:0070062(extracellular exosome)	ko05100(Bacterial invasion of epithelial cells)
CL1746.Contig2_All	CL1746.Contig2_All	Uncharacterized protein F21D5.5 OS=Caenorhabditis elegans GN=F21D5.5 PE=2 SV=2	Aja-miR-125-5p	1	2	GO:0003690(double-stranded DNA binding);GO:0019201(nucleotide kinase activity);GO:0046403(polynucleotide 3'-phosphatase activity);GO:0046404(ATP-dependent polydeoxyribonucleotide 5'-hydroxyl-kinase activity);GO:0098504(DNA 3' dephosphorylation involved in DNA repair);GO:0098506(polynucleotide 3' dephosphorylation)
CL1746.Contig3_All	CL1746.Contig3_All	Bifunctional polynucleotide phosphatase/kinase OS=Homo sapiens GN=PNKP PE=1 SV=1	Aja-miR-125-5p	1	2	GO:0003690(double-stranded DNA binding);GO:0019201(nucleotide kinase activity);GO:0046403(polynucleotide 3'-phosphatase activity);GO:0046404(ATP-dependent polydeoxyribonucleotide 5'-hydroxyl-kinase activity);GO:0098504(DNA 3' dephosphorylation involved in DNA repair);GO:0098506(polynucleotide 3' dephosphorylation)
CL1777.Contig3_All	CL1777.Contig3_All	Epidermal retinol dehydrogenase 2 OS=Mus musculus GN=Sdr16c5 PE=2 SV=1	Aja-miR-125-5p	1	2	GO:0004745(retinol dehydrogenase activity);GO:0005783(endoplasmic reticulum);GO:0005789(endoplasmic reticulum membrane);GO:0016020(membrane);GO:0016021(integral component of membrane);GO:0016491(oxidoreductase activity);GO:0042572(retinol metabolic process);GO:0042574(retinal metabolic process);GO:0043616(keratinocyte proliferation);GO:0055114(oxidation-reduction process)	ko00830(Retinol metabolism)
CL2050.Contig1_All	CL2050.Contig1_All	28S ribosomal protein S17, mitochondrial OS=Bos taurus GN=MRPS17 PE=1 SV=3	Aja-miR-125-5p	1	2	GO:0003735(structural constituent of ribosome);GO:0005763(mitochondrial small ribosomal subunit);GO:0032543(mitochondrial translation)	ko03010(Ribosome)
CL2309.Contig12_All	CL2309.Contig12_All	78 kDa glucose-regulated protein OS=Gallus gallus GN=HSPA5 PE=1 SV=1	Aja-miR-125-5p	1	2	GO:0001948(glycoprotein binding);GO:0005515(protein binding);GO:0005524(ATP binding);GO:0005788(endoplasmic reticulum lumen);GO:0005793(endoplasmic reticulum-Golgi intermediate compartment);GO:0005886(plasma membrane);GO:0005925(focal adhesion);GO:0006983(ER overload response);GO:0006987(activation of signaling protein activity involved in unfolded protein response);GO:0008180(COP9 signalosome);G…	ko03060(Protein export);ko04141(Protein processing in endoplasmic reticulum)
CL2405.Contig3_All	CL2405.Contig3_All	Chromodomain-helicase-DNA-binding protein 3 OS=Homo sapiens GN=CHD3 PE=1 SV=3	Aja-miR-125-5p	1	2	GO:0003677(DNA binding);GO:0005524(ATP binding);GO:0005730(nucleolus);GO:0005737(cytoplasm);GO:0005813(centrosome);GO:0006333(chromatin assembly or disassembly);GO:0006355(regulation of transcription, DNA-templated);GO:0007051(spindle organization);GO:0008026(ATP-dependent helicase activity);GO:0008270(zinc ion binding);GO:0016581(NuRD complex);GO:0044822(poly);GO:0045111(intermediate filament cy…	ko05203(Viral carcinogenesis)
CL3059.Contig1_All	CL3059.Contig1_All	Cancer-related nucleoside-triphosphatase homolog OS=Bos taurus GN=NTPCR PE=2 SV=1	Aja-miR-125-5p	1	2	GO:0016020(membrane);GO:0016311(dephosphorylation);GO:0044822(poly);GO:0070062(extracellular exosome);GO:0098519(nucleotide phosphatase activity, acting on free nucleotides)	ko00230(Purine metabolism);ko00730(Thiamine metabolism)
CL3245.Contig2_All	CL3245.Contig2_All	E3 ubiquitin-protein ligase RNF14 OS=Mus musculus GN=Rnf14 PE=1 SV=2	Aja-miR-125-5p	1	2	GO:0000151(ubiquitin ligase complex);GO:0000209(protein polyubiquitination);GO:0005634(nucleus);GO:0005737(cytoplasm);GO:0007165(signal transduction);GO:0031624(ubiquitin conjugating enzyme binding);GO:0032436(positive regulation of proteasomal ubiquitin-dependent protein catabolic process);GO:0042787(protein ubiquitination involved in ubiquitin-dependent protein catabolic process);GO:0061630(ubi…
CL3454.Contig5_All	CL3454.Contig5_All	Tetraspanin-14 OS=Mus musculus GN=Tspan14 PE=1 SV=1	Aja-miR-125-5p	1	2	GO:0005887(integral component of plasma membrane);GO:0007166(cell surface receptor signaling pathway);GO:0045747(positive regulation of Notch signaling pathway);GO:0090002(establishment of protein localization to plasma membrane)
CL3686.Contig2_All	CL3686.Contig2_All	Diacylglycerol kinase beta OS=Homo sapiens GN=DGKB PE=2 SV=2	Aja-miR-125-5p	1	2	GO:0004143(diacylglycerol kinase activity);GO:0005509(calcium ion binding);GO:0005524(ATP binding);GO:0005622(intracellular);GO:0007205(protein kinase C-activating G-protein coupled receptor signaling pathway);GO:0016310(phosphorylation);GO:0035556(intracellular signal transduction)	ko00561(Glycerolipid metabolism);ko00564(Glycerophospholipid metabolism);ko04070(Phosphatidylinositol signaling system)
CL3717.Contig2_All	CL3717.Contig2_All	Box C/D snoRNA protein 1 OS=Pongo abelii GN=ZNHIT6 PE=2 SV=1	Aja-miR-125-5p	1	2	GO:0000492(box C/D snoRNP assembly);GO:0001094(TFIID-class transcription factor binding);GO:0042802(identical protein binding);GO:0048254(snoRNA localization);GO:0051117(ATPase binding);GO:0051259(protein oligomerization);GO:0070062(extracellular exosome);GO:0070761(pre-snoRNP complex)
CL3916.Contig1_All	CL3916.Contig1_All	Exocyst complex component 8 OS=Xenopus laevis GN=exoc8 PE=2 SV=1	Aja-miR-125-5p	1	2	GO:0000145(exocyst);GO:0001927(exocyst assembly);GO:0051601(exocyst localization)
CL4081.Contig1_All	CL4081.Contig1_All	Thioredoxin OS=Gallus gallus GN=TXN PE=3 SV=2	Aja-miR-125-5p	1	2	GO:0000103(sulfate assimilation);GO:0005739(mitochondrion);GO:0006457(protein folding);GO:0015035(protein disulfide oxidoreductase activity);GO:0016671(oxidoreductase activity, acting on a sulfur group of donors, disulfide as acceptor);GO:0034599(cellular response to oxidative stress);GO:0045454(cell redox homeostasis);GO:0055114(oxidation-reduction process)	ko04141(Protein processing in endoplasmic reticulum)
CL4294.Contig2_All	CL4294.Contig2_All	Nascent polypeptide-associated complex subunit alpha OS=Oreochromis niloticus GN=naca PE=2 SV=1	Aja-miR-125-5p	1	2	GO:0003231(cardiac ventricle development);GO:0003677(DNA binding);GO:0003713(transcription coactivator activity);GO:0005634(nucleus);GO:0005737(cytoplasm);GO:0006351(transcription, DNA-templated);GO:0006355(regulation of transcription, DNA-templated);GO:0006810(transport);GO:0010664(negative regulation of striated muscle cell apoptotic process);GO:0015031(protein transport);GO:0017025(TBP-class p…
CL4464.Contig6_All	CL4464.Contig6_All	Arylsulfatase B OS=Mus musculus GN=Arsb PE=1 SV=3	Aja-miR-125-5p	1	2	GO:0003824(catalytic activity);GO:0003943(N-acetylgalactosamine-4-sulfatase activity);GO:0004065(arylsulfatase activity);GO:0005739(mitochondrion);GO:0005764(lysosome);GO:0005791(rough endoplasmic reticulum);GO:0005794(Golgi apparatus);GO:0006914(autophagy);GO:0007417(central nervous system development);GO:0007584(response to nutrient);GO:0008152(metabolic process);GO:0008484(sulfuric ester hydro…	ko00531(Glycosaminoglycan degradation);ko04142(Lysosome)
CL4560.Contig2_All	CL4560.Contig2_All	Hepatic leukemia factor OS=Mus musculus GN=Hlf PE=2 SV=1	Aja-miR-125-5p	1	2	GO:0000977(RNA polymerase II regulatory region sequence-specific DNA binding);GO:0001077(transcriptional activator activity, RNA polymerase II core promoter proximal region sequence-specific binding);GO:0003677(DNA binding);GO:0003700(transcription factor activity, sequence-specific DNA binding);GO:0005634(nucleus);GO:0006355(regulation of transcription, DNA-templated);GO:0007275(multicellular or…	ko04711(Circadian rhythm - fly)
CL4844.Contig1_All	CL4844.Contig1_All	Forkhead box protein K2 OS=Mus musculus GN=Foxk2 PE=1 SV=3	Aja-miR-125-5p	1	2	GO:0000981(RNA polymerase II transcription factor activity, sequence-specific DNA binding);GO:0005634(nucleus)	ko04068(FoxO signaling pathway)
CL4934.Contig2_All	CL4934.Contig2_All	Uncharacterized protein C2orf42 OS=Homo sapiens GN=C2orf42 PE=1 SV=1	Aja-miR-125-5p	1	2	GO:0005515(protein binding);GO:0005634(nucleus);GO:0031965(nuclear membrane)	ko04330(Notch signaling pathway);ko04320(Dorso-ventral axis formation)
CL5309.Contig1_All	CL5309.Contig1_All	Tyrosine-protein kinase Yes OS=Xenopus laevis GN=yes1 PE=2 SV=3	Aja-miR-125-5p	1	2	GO:0004715(non-membrane spanning protein tyrosine kinase activity);GO:0005102(receptor binding);GO:0007169(transmembrane receptor protein tyrosine kinase signaling pathway);GO:0030154(cell differentiation);GO:0031234(extrinsic component of cytoplasmic side of plasma membrane);GO:0038083(peptidyl-tyrosine autophosphorylation);GO:0042127(regulation of cell proliferation);GO:0045087(innate immune re…	ko04520(Adherens junction);ko04530(Tight junction)
CL5351.Contig1_All	CL5351.Contig1_All	Diphosphoinositol polyphosphate phosphohydrolase 1 OS=Homo sapiens GN=NUDT3 PE=1 SV=1	Aja-miR-125-5p	1	2	GO:0000287(magnesium ion binding);GO:0008486(diphosphoinositol-polyphosphate diphosphatase activity);GO:0070062(extracellular exosome);GO:0071544(diphosphoinositol polyphosphate catabolic process)	ko03010(Ribosome)
CL5510.Contig3_All	CL5510.Contig3_All	SNW domain-containing protein 1 OS=Pongo abelii GN=SNW1 PE=2 SV=1	Aja-miR-125-5p	1	2	GO:0000122(negative regulation of transcription from RNA polymerase II promoter);GO:0003713(transcription coactivator activity);GO:0003714(transcription corepressor activity);GO:0008024(cyclin/CDK positive transcription elongation factor complex);GO:0016363(nuclear matrix);GO:0030511(positive regulation of transforming growth factor beta receptor signaling pathway);GO:0035257(nuclear hormone rece…	ko03040(Spliceosome);ko04330(Notch signaling pathway)
CL5879.Contig2_All	CL5879.Contig2_All	Transmembrane emp24 domain-containing protein 2 (Fragment) OS=Cricetulus griseus GN=TMED2 PE=1 SV=1	Aja-miR-125-5p	1	2	GO:0006810(transport);GO:0016021(integral component of membrane)
CL5927.Contig3_All	CL5927.Contig3_All	Protein phosphatase 1G OS=Bos taurus GN=PPM1G PE=2 SV=2	Aja-miR-125-5p	1	2	GO:0003824(catalytic activity);GO:0004721(phosphoprotein phosphatase activity);GO:0004722(protein serine/threonine phosphatase activity);GO:0006470(protein dephosphorylation);GO:0007417(central nervous system development);GO:0016787(hydrolase activity);GO:0043169(cation binding);GO:0046872(metal ion binding)	ko04010(MAPK signaling pathway)
CL6103.Contig1_All	CL6103.Contig1_All	Eukaryotic peptide chain release factor GTP-binding subunit ERF3A OS=Homo sapiens GN=GSPT1 PE=1 SV=1	Aja-miR-125-5p	1	2	GO:0002184(cytoplasmic translational termination);GO:0003747(translation release factor activity);GO:0003924(GTPase activity);GO:0018444(translation release factor complex)	ko03015(mRNA surveillance pathway)
CL6263.Contig1_All	CL6263.Contig1_All	-	Aja-miR-125-5p	1	2		ko00010(Glycolysis / Gluconeogenesis);ko00040(Pentose and glucuronate interconversions);ko00053(Ascorbate and aldarate metabolism);ko00620(Pyruvate metabolism);ko00071(Fatty acid degradation);ko00561(Glycerolipid metabolism);ko00280(Valine,ko leucine and isoleucine degradation);ko00310(Lysine degradation);ko00330(Arginine and proline metabolism);ko00340(Histidine metabolism);ko00380(Tryptophan me…
CL6263.Contig2_All	CL6263.Contig2_All	-	Aja-miR-125-5p	1	2		ko00010(Glycolysis / Gluconeogenesis);ko00040(Pentose and glucuronate interconversions);ko00053(Ascorbate and aldarate metabolism);ko00620(Pyruvate metabolism);ko00071(Fatty acid degradation);ko00561(Glycerolipid metabolism);ko00280(Valine,ko leucine and isoleucine degradation);ko00310(Lysine degradation);ko00330(Arginine and proline metabolism);ko00340(Histidine metabolism);ko00380(Tryptophan me…
CL6617.Contig2_All	CL6617.Contig2_All	Cyclin-L1 OS=Homo sapiens GN=CCNL1 PE=1 SV=1	Aja-miR-125-5p	1	2	GO:0000307(cyclin-dependent protein kinase holoenzyme complex);GO:0005634(nucleus);GO:0016538(cyclin-dependent protein serine/threonine kinase regulator activity);GO:0045737(positive regulation of cyclin-dependent protein serine/threonine kinase activity);GO:0045944(positive regulation of transcription from RNA polymerase II promoter);GO:1901409(positive regulation of phosphorylation of RNA polym…
CL7556.Contig2_All	CL7556.Contig2_All	S-adenosylmethionine synthase isoform type-2 OS=Homo sapiens GN=MAT2A PE=1 SV=1	Aja-miR-125-5p	1	2	GO:0004478(methionine adenosyltransferase activity);GO:0005829(cytosol)	ko01230(Biosynthesis of amino acids);ko00270(Cysteine and methionine metabolism)
CL8860.Contig2_All	CL8860.Contig2_All	Mitochondrial pyruvate carrier 2 OS=Homo sapiens GN=MPC2 PE=1 SV=1	Aja-miR-125-5p	1	2	GO:0005634(nucleus);GO:0005743(mitochondrial inner membrane);GO:0035774(positive regulation of insulin secretion involved in cellular response to glucose stimulus);GO:0050833(pyruvate transmembrane transporter activity);GO:1902361(mitochondrial pyruvate transmembrane transport)
CL9175.Contig1_All	CL9175.Contig1_All	Iron-sulfur cluster co-chaperone protein HscB, mitochondrial OS=Homo sapiens GN=HSCB PE=1 SV=3	Aja-miR-125-5p	1	2	GO:0005739(mitochondrion);GO:0016226(iron-sulfur cluster assembly);GO:0051087(chaperone binding)
CL9394.Contig1_All	CL9394.Contig1_All	Autocrine proliferation repressor protein A OS=Dictyostelium discoideum GN=aprA PE=1 SV=1	Aja-miR-125-5p	1	2	GO:0005102(receptor binding);GO:0005515(protein binding);GO:0005576(extracellular region);GO:0005615(extracellular space);GO:0005622(intracellular);GO:0007049(cell cycle);GO:0016049(cell growth);GO:0030435(sporulation resulting in formation of a cellular spore);GO:0031157(regulation of aggregate size involved in sorocarp development);GO:0043234(protein complex);GO:0045499(chemorepellent activity)…
CL9506.Contig2_All	CL9506.Contig2_All	Prefoldin subunit 2 OS=Bos taurus GN=PFDN2 PE=2 SV=1	Aja-miR-125-5p	1	2	GO:0005654(nucleoplasm);GO:0005730(nucleolus);GO:0005739(mitochondrion);GO:0006457(protein folding);GO:0016272(prefoldin complex);GO:0044183(protein binding involved in protein folding);GO:0051082(unfolded protein binding);GO:0051495(positive regulation of cytoskeleton organization);GO:0070062(extracellular exosome)
CL9701.Contig1_All	CL9701.Contig1_All	-	Aja-miR-125-5p	1	2	GO:0003674(molecular_function);GO:0008150(biological_process);GO:0016020(membrane);GO:0016021(integral component of membrane)
CL9861.Contig1_All	CL9861.Contig1_All	Protein LTV1 homolog OS=Danio rerio GN=ltv1 PE=2 SV=1	Aja-miR-125-5p	1	2	GO:0000056(ribosomal small subunit export from nucleus);GO:0005634(nucleus);GO:0030688(preribosome, small subunit precursor);GO:0031902(late endosome membrane);GO:0034448(EGO complex);GO:0042274(ribosomal small subunit biogenesis)
CL9904.Contig2_All	CL9904.Contig2_All	Nucleolar protein 14 OS=Homo sapiens GN=NOP14 PE=1 SV=3	Aja-miR-125-5p	1	2	GO:0005730(nucleolus);GO:0030490(maturation of SSU-rRNA);GO:0030692(Noc4p-Nop14p complex);GO:0032040(small-subunit processome)
Unigene11607_All	Unigene11607_All	RNA-binding protein 5-A OS=Xenopus laevis GN=rbm5-a PE=2 SV=1	Aja-miR-125-5p	1	2	GO:0000245(spliceosomal complex assembly);GO:0000381(regulation of alternative mRNA splicing, via spliceosome);GO:0003729(mRNA binding);GO:0005634(nucleus);GO:0043065(positive regulation of apoptotic process)
Unigene11712_All	Unigene11712_All	Lysine-specific demethylase 6A OS=Homo sapiens GN=KDM6A PE=1 SV=2	Aja-miR-125-5p	1	2	GO:0046872(metal ion binding);GO:0071557(histone H3-K27 demethylation);GO:0071558(histone demethylase activity )	ko05202(Transcriptional misregulation in cancers)
Unigene11795_All	Unigene11795_All	Lambda-crystallin homolog OS=Mus musculus GN=Cryl1 PE=1 SV=3	Aja-miR-125-5p	1	2	GO:0003857(3-hydroxyacyl-CoA dehydrogenase activity);GO:0006631(fatty acid metabolic process);GO:0055114(oxidation-reduction process);GO:0070403(NAD+ binding)	ko00040(Pentose and glucuronate interconversions)
Unigene133_All	Unigene133_All	Putative pre-mRNA-splicing factor ATP-dependent RNA helicase DHX16 OS=Pan troglodytes GN=DHX16 PE=3 SV=1	Aja-miR-125-5p	1	2	GO:0000398(mRNA splicing, via spliceosome);GO:0004004(ATP-dependent RNA helicase activity);GO:0005681(spliceosomal complex);GO:0005737(cytoplasm);GO:0044822(poly)	ko03040(Spliceosome)
Unigene14573_All	Unigene14573_All	Frizzled-5 OS=Homo sapiens GN=FZD5 PE=1 SV=2	Aja-miR-125-5p	1	2	GO:0004930(G-protein coupled receptor activity);GO:0016021(integral component of membrane);GO:0017147(Wnt-protein binding);GO:0035567(non-canonical Wnt signaling pathway);GO:0042813(Wnt-activated receptor activity);GO:0060070(canonical Wnt signaling pathway)	ko04310(Wnt signaling pathway)
Unigene145_All	Unigene145_All	Ubinuclein-2 OS=Bos taurus GN=UBN2 PE=3 SV=1	Aja-miR-125-5p	1	2	GO:0005634(nucleus)
Unigene14916_All	Unigene14916_All	Bifunctional polynucleotide phosphatase/kinase OS=Homo sapiens GN=PNKP PE=1 SV=1	Aja-miR-125-5p	1	2	GO:0003690(double-stranded DNA binding);GO:0019201(nucleotide kinase activity);GO:0046403(polynucleotide 3'-phosphatase activity);GO:0046404(ATP-dependent polydeoxyribonucleotide 5'-hydroxyl-kinase activity);GO:0098504(DNA 3' dephosphorylation involved in DNA repair);GO:0098506(polynucleotide 3' dephosphorylation)
Unigene15279_All	Unigene15279_All	E3 ubiquitin-protein ligase HUWE1 OS=Homo sapiens GN=HUWE1 PE=1 SV=3	Aja-miR-125-5p	1	2	GO:0004842(ubiquitin-protein transferase activity);GO:0005634(nucleus);GO:0005737(cytoplasm);GO:0042787(protein ubiquitination involved in ubiquitin-dependent protein catabolic process)	ko04120(Ubiquitin mediated proteolysis)
Unigene15438_All	Unigene15438_All	Cyclin-dependent kinase 7 OS=Homo sapiens GN=CDK7 PE=1 SV=1	Aja-miR-125-5p	1	2	GO:0004693(cyclin-dependent protein serine/threonine kinase activity);GO:0005524(ATP binding);GO:0005675(holo TFIIH complex);GO:0005737(cytoplasm);GO:0005739(mitochondrion);GO:0006366(transcription from RNA polymerase II promoter);GO:0006468(protein phosphorylation);GO:0008022(protein C-terminus binding);GO:0008094(DNA-dependent ATPase activity);GO:0008353(RNA polymerase II carboxy-terminal domai…	ko03022(Basal transcription factors);ko03420(Nucleotide excision repair);ko04110(Cell cycle)
Unigene18726_All	Unigene18726_All	Kinesin-like protein klpA OS=Emericella nidulans (strain FGSC A4 / ATCC 38163 / CBS 112.46 / NRRL 194 / M139) GN=klpA PE=2 SV=3	Aja-miR-125-5p	1	2	GO:0003777(microtubule motor activity);GO:0005871(kinesin complex);GO:0007018(microtubule-based movement);GO:0016887(ATPase activity)	ko04144(Endocytosis)
Unigene19202_All	Unigene19202_All	WD repeat-containing protein 26 OS=Danio rerio GN=wdr26 PE=1 SV=1	Aja-miR-125-5p	1	2	GO:0005737(cytoplasm)
Unigene21923_All	Unigene21923_All	Uncharacterized protein ZK1073.1 OS=Caenorhabditis elegans GN=ZK1073.1 PE=3 SV=1	Aja-miR-125-5p	1	2	GO:0005737(cytoplasm);GO:0007165(signal transduction)
Unigene21924_All	Unigene21924_All	Uncharacterized protein ZK1073.1 OS=Caenorhabditis elegans GN=ZK1073.1 PE=3 SV=1	Aja-miR-125-5p	1	2	GO:0005737(cytoplasm);GO:0007165(signal transduction)
Unigene21950_All	Unigene21950_All	Microtubule-associated protein 1A OS=Mus musculus GN=Map1a PE=1 SV=2	Aja-miR-125-5p	1	2	GO:0000226(microtubule cytoskeleton organization);GO:0005874(microtubule);GO:0008017(microtubule binding)
Unigene21976_All	Unigene21976_All	Nuclear receptor subfamily 4 group A member 2 OS=Mus musculus GN=Nr4a2 PE=1 SV=1	Aja-miR-125-5p	1	2	GO:0000122(negative regulation of transcription from RNA polymerase II promoter);GO:0000977(RNA polymerase II regulatory region sequence-specific DNA binding);GO:0000978(RNA polymerase II core promoter proximal region sequence-specific DNA binding);GO:0000979(RNA polymerase II core promoter sequence-specific DNA binding);GO:0001077(transcriptional activator activity, RNA polymerase II core promot…	ko04925(Aldosterone synthesis and secretion)
Unigene22158_All	Unigene22158_All	Putative uncharacterized protein YJL026C-A OS=Saccharomyces cerevisiae (strain ATCC 204508 / S288c) GN=YJL026C-A PE=5 SV=1	Aja-miR-125-5p	1	2
Unigene22255_All	Unigene22255_All	Ephrin type-A receptor 3 OS=Danio rerio GN=epha3 PE=2 SV=1	Aja-miR-125-5p	1	2	GO:0004713(protein tyrosine kinase activity);GO:0004714(transmembrane receptor protein tyrosine kinase activity);GO:0005003(ephrin receptor activity);GO:0005524(ATP binding);GO:0005886(plasma membrane);GO:0005887(integral component of plasma membrane);GO:0006468(protein phosphorylation);GO:0007165(signal transduction);GO:0007409(axonogenesis);GO:0007422(peripheral nervous system development);GO:0…	ko04014(Ras signaling pathway);ko04015(Rap1 signaling pathway);ko04151(PI3K-Akt signaling pathway);ko04360(Axon guidance)
Unigene22341_All	Unigene22341_All	RNA-binding protein Musashi homolog Rbp6 OS=Drosophila melanogaster GN=Rbp6 PE=2 SV=3	Aja-miR-125-5p	1	2	GO:0000166(nucleotide binding);GO:0003676(nucleic acid binding);GO:0003723(RNA binding);GO:0005737(cytoplasm)	ko03040(Spliceosome)
Unigene22392_All	Unigene22392_All	3-hydroxybutyrate dehydrogenase type 2 OS=Lithobates catesbeiana GN=bdh2 PE=2 SV=1	Aja-miR-125-5p	1	2	GO:0016628(oxidoreductase activity, acting on the CH-CH group of donors, NAD or NADP as acceptor);GO:0019290(siderophore biosynthetic process);GO:0042168(heme metabolic process);GO:0055072(iron ion homeostasis)	ko00650(Butanoate metabolism);ko00072(Synthesis and degradation of ketone bodies)
Unigene23258_All	Unigene23258_All	ELMO domain-containing protein 2 OS=Mus musculus GN=Elmod2 PE=1 SV=1	Aja-miR-125-5p	1	2	GO:0005096(GTPase activator activity);GO:0016020(membrane);GO:0016021(integral component of membrane);GO:0043547(positive regulation of GTPase activity)
Unigene24177_All	Unigene24177_All	Ferric-chelate reductase 1 OS=Homo sapiens GN=FRRS1 PE=2 SV=2	Aja-miR-125-5p	1	2	GO:0006810(transport);GO:0016020(membrane);GO:0016021(integral component of membrane);GO:0055114(oxidation-reduction process)
Unigene26490_All	Unigene26490_All	Phosphoinositide 3-kinase regulatory subunit 4 OS=Homo sapiens GN=PIK3R4 PE=1 SV=3	Aja-miR-125-5p	1	2	GO:0004674(protein serine/threonine kinase activity);GO:0005643(nuclear pore);GO:0005770(late endosome);GO:0006468(protein phosphorylation);GO:0006623(protein targeting to vacuole);GO:0016236(macroautophagy);GO:0030242(pexophagy);GO:0034271(phosphatidylinositol 3-kinase complex, class III, type I);GO:0034272(phosphatidylinositol 3-kinase complex, class III, type II);GO:0045324(late endosome to va…	ko04140(Regulation of autophagy)
Unigene266_All	Unigene266_All	Mushroom body large-type Kenyon cell-specific protein 1 OS=Apis mellifera GN=Mblk-1 PE=1 SV=1	Aja-miR-125-5p	1	2	GO:0005634(nucleus);GO:0007613(memory);GO:0042803(protein homodimerization activity);GO:0043565(sequence-specific DNA binding);GO:0045893(positive regulation of transcription, DNA-templated)	ko04214(Apoptosis - fly)
Unigene26924_All	Unigene26924_All	Dynein heavy chain 2, axonemal OS=Mus musculus GN=Dnah2 PE=1 SV=1	Aja-miR-125-5p	1	2	GO:0000166(nucleotide binding);GO:0003774(motor activity);GO:0003777(microtubule motor activity);GO:0005524(ATP binding);GO:0005737(cytoplasm);GO:0005856(cytoskeleton);GO:0005874(microtubule);GO:0005929(cilium);GO:0007018(microtubule-based movement);GO:0016887(ATPase activity);GO:0030286(dynein complex);GO:0031512(motile primary cilium);GO:0036156(inner dynein arm);GO:0042995(cell projection)	ko05016(Huntington's disease)
Unigene28901_All	Unigene28901_All	Ras-related GTP-binding protein A OS=Bos taurus GN=RRAGA PE=2 SV=1	Aja-miR-125-5p	1	2	GO:0003924(GTPase activity);GO:0005634(nucleus);GO:0005764(lysosome);GO:0009267(cellular response to starvation);GO:0010506(regulation of autophagy);GO:0032008(positive regulation of TOR signaling);GO:0034448(EGO complex);GO:0071230(cellular response to amino acid stimulus);GO:1990131(Gtr1-Gtr2 GTPase complex)	ko04150(mTOR signaling pathway)
Unigene28940_All	Unigene28940_All	Translation initiation factor IF-2 OS=Vibrio vulnificus (strain CMCP6) GN=infB PE=3 SV=1	Aja-miR-125-5p	1	2	GO:0000166(nucleotide binding);GO:0003676(nucleic acid binding);GO:0005634(nucleus);GO:0008270(zinc ion binding);GO:0008380(RNA splicing)
Unigene28965_All	Unigene28965_All	Immunoglobulin superfamily DCC subclass member 4 OS=Homo sapiens GN=IGDCC4 PE=1 SV=1	Aja-miR-125-5p	1	2	GO:0005886(plasma membrane);GO:0016021(integral component of membrane)	ko04360(Axon guidance);ko05200(Pathways in cancer);ko05210(Colorectal cancer)
Unigene29126_All	Unigene29126_All	Multidrug resistance-associated protein 4 OS=Homo sapiens GN=ABCC4 PE=1 SV=3	Aja-miR-125-5p	1	2	GO:0000166(nucleotide binding);GO:0005254(chloride channel activity);GO:0005524(ATP binding);GO:0005886(plasma membrane);GO:0006810(transport);GO:0006811(ion transport);GO:0015562(efflux transmembrane transporter activity);GO:0016020(membrane);GO:0016021(integral component of membrane);GO:0016887(ATPase activity);GO:0042626(ATPase activity, coupled to transmembrane movement of substances);GO:0055…	ko02010(ABC transporters)
Unigene29204_All	Unigene29204_All	Glucose-6-phosphatase 2 OS=Mus musculus GN=G6pc2 PE=1 SV=1	Aja-miR-125-5p	1	2	GO:0004346(glucose-6-phosphatase activity);GO:0006094(gluconeogenesis);GO:0016311(dephosphorylation);GO:0030176(integral component of endoplasmic reticulum membrane);GO:0042593(glucose homeostasis);GO:0050796(regulation of insulin secretion);GO:0051156(glucose 6-phosphate metabolic process)	ko00010(Glycolysis / Gluconeogenesis);ko00052(Galactose metabolism);ko00500(Starch and sucrose metabolism);ko04068(FoxO signaling pathway);ko04151(PI3K-Akt signaling pathway);ko04152(AMPK signaling pathway);ko04910(Insulin signaling pathway);ko04922(Glucagon signaling pathway);ko04920(Adipocytokine signaling pathway);ko04973(Carbohydrate digestion and absorption);ko04931(Insulin resistance)
Unigene29329_All	Unigene29329_All	Protein CWC15 homolog OS=Danio rerio GN=cwc15 PE=2 SV=1	Aja-miR-125-5p	1	2	GO:0000398(mRNA splicing, via spliceosome);GO:0003723(RNA binding);GO:0005634(nucleus);GO:0005681(spliceosomal complex);GO:0006397(mRNA processing);GO:0008380(RNA splicing)	ko03040(Spliceosome)
Unigene29694_All	Unigene29694_All	Creatinase OS=Bacillus sp. (strain B-0618) PE=1 SV=3	Aja-miR-125-5p	1	2	GO:0016980(creatinase activity)
Unigene30187_All	Unigene30187_All	Leucine-rich PPR motif-containing protein, mitochondrial OS=Homo sapiens GN=LRPPRC PE=1 SV=3	Aja-miR-125-5p	1	2	GO:0005739(mitochondrion)
Unigene32740_All	Unigene32740_All	Ubiquitin-like domain-containing CTD phosphatase 1 OS=Gallus gallus GN=UBLCP1 PE=2 SV=1	Aja-miR-125-5p	1	2	GO:0004722(protein serine/threonine phosphatase activity);GO:0005634(nucleus)
Unigene33313_All	Unigene33313_All	Mirror-image polydactyly gene 1 protein OS=Homo sapiens GN=MIPOL1 PE=1 SV=1	Aja-miR-125-5p	1	2	GO:0005634(nucleus)	ko04530(Tight junction)
Unigene33865_All	Unigene33865_All	-	Aja-miR-125-5p	1	2	GO:0005887(integral component of plasma membrane);GO:0015347(sodium-independent organic anion transmembrane transporter activity);GO:0043252(sodium-independent organic anion transport)
Unigene33942_All	Unigene33942_All	Progesterone-induced-blocking factor 1 OS=Homo sapiens GN=PIBF1 PE=1 SV=2	Aja-miR-125-5p	1	2	GO:0005136(interleukin-4 receptor binding);GO:0005615(extracellular space);GO:0005634(nucleus);GO:0007080(mitotic metaphase plate congression);GO:0010531(activation of JAK1 kinase activity);GO:0031393(negative regulation of prostaglandin biosynthetic process);GO:0032695(negative regulation of interleukin-12 production);GO:0032733(positive regulation of interleukin-10 production);GO:0032815(negati…	ko04144(Endocytosis);ko04145(Phagosome)
Unigene34195_All	Unigene34195_All	Trifunctional purine biosynthetic protein adenosine-3 OS=Gallus gallus GN=GART PE=2 SV=1	Aja-miR-125-5p	1	2	GO:0003824(catalytic activity);GO:0004637(phosphoribosylamine-glycine ligase activity);GO:0004641(phosphoribosylformylglycinamidine cyclo-ligase activity);GO:0004644(phosphoribosylglycinamide formyltransferase activity);GO:0005524(ATP binding);GO:0005737(cytoplasm);GO:0006189('de novo' IMP biosynthetic process);GO:0009058(biosynthetic process);GO:0009113(purine nucleobase biosynthetic process);GO…	ko00230(Purine metabolism);ko00670(One carbon pool by folate)
Unigene35416_All	Unigene35416_All	Uncharacterized protein C10orf82 OS=Homo sapiens GN=C10orf82 PE=2 SV=2	Aja-miR-125-5p	1	2
Unigene382_All	Unigene382_All	Glutathione S-transferase theta-3 OS=Mus musculus GN=Gstt3 PE=1 SV=1	Aja-miR-125-5p	1	2	GO:0004364(glutathione transferase activity);GO:0005737(cytoplasm);GO:0006749(glutathione metabolic process)	ko00480(Glutathione metabolism);ko00980(Metabolism of xenobiotics by cytochrome P450);ko00982(Drug metabolism - cytochrome P450)
Unigene42362_All	Unigene42362_All	Serine/threonine-protein kinase PLK4 OS=Drosophila ananassae GN=SAK PE=3 SV=1	Aja-miR-125-5p	1	2		ko04068(FoxO signaling pathway)
Unigene4290_All	Unigene4290_All	Histone-lysine N-methyltransferase ASH1L OS=Mus musculus GN=Ash1l PE=1 SV=3	Aja-miR-125-5p	1	2	GO:0003677(DNA binding);GO:0003682(chromatin binding);GO:0005634(nucleus);GO:0008270(zinc ion binding);GO:0018024(histone-lysine N-methyltransferase activity);GO:0034968(histone lysine methylation)	ko00310(Lysine degradation)
Unigene4433_All	Unigene4433_All	-	Aja-miR-125-5p	1	2	GO:0001104(RNA polymerase II transcription cofactor activity);GO:0016592(mediator complex)
Unigene4635_All	Unigene4635_All	Serine/threonine-protein kinase MRCK beta OS=Homo sapiens GN=CDC42BPB PE=1 SV=2	Aja-miR-125-5p	1	2	GO:0000287(magnesium ion binding);GO:0004674(protein serine/threonine kinase activity);GO:0005524(ATP binding);GO:0006468(protein phosphorylation);GO:0016477(cell migration);GO:0031032(actomyosin structure organization);GO:0031532(actin cytoskeleton reorganization);GO:0035556(intracellular signal transduction);GO:0042641(actomyosin);GO:0042802(identical protein binding);GO:0070062(extracellular e…	ko04350(TGF-beta signaling pathway)
Unigene4651_All	Unigene4651_All	Actin-related protein 2/3 complex subunit 2 OS=Bos taurus GN=ARPC2 PE=1 SV=1	Aja-miR-125-5p	1	2	GO:0070062(extracellular exosome)	ko04144(Endocytosis);ko04810(Regulation of actin cytoskeleton);ko05132(Salmonella infection)
Unigene4683_All	Unigene4683_All	General transcription factor IIH subunit 1 OS=Homo sapiens GN=GTF2H1 PE=1 SV=1	Aja-miR-125-5p	1	2	GO:0000439(core TFIIH complex);GO:0005675(holo TFIIH complex);GO:0006289(nucleotide-excision repair);GO:0006366(transcription from RNA polymerase II promoter);GO:0006468(protein phosphorylation);GO:0008094(DNA-dependent ATPase activity);GO:0008353(RNA polymerase II carboxy-terminal domain kinase activity);GO:0045944(positive regulation of transcription from RNA polymerase II promoter)	ko03022(Basal transcription factors);ko03420(Nucleotide excision repair)
Unigene5030_All	Unigene5030_All	Ubiquitin thioesterase OTUB1 OS=Homo sapiens GN=OTUB1 PE=1 SV=2	Aja-miR-125-5p	1	2	GO:0004843(thiol-dependent ubiquitin-specific protease activity);GO:0005634(nucleus);GO:0019784(NEDD8-specific protease activity);GO:0043130(ubiquitin binding);GO:0071108(protein K48-linked deubiquitination)
Unigene5101_All	Unigene5101_All	Xyloside xylosyltransferase 1 OS=Mus musculus GN=Xxylt1 PE=1 SV=2	Aja-miR-125-5p	1	2	GO:0008150(biological_process);GO:0016740(transferase activity);GO:0016757(transferase activity, transferring glycosyl groups)
Unigene511_All	Unigene511_All	Coiled-coil domain-containing protein 58 OS=Danio rerio GN=ccdc58 PE=2 SV=2	Aja-miR-125-5p	1	2	GO:0003674(molecular_function);GO:0005575(cellular_component);GO:0008150(biological_process)
Unigene5187_All	Unigene5187_All	Tudor domain-containing protein 1 OS=Homo sapiens GN=TDRD1 PE=1 SV=2	Aja-miR-125-5p	1	2	GO:0007281(germ cell development);GO:0007283(spermatogenesis);GO:0031047(gene silencing by RNA);GO:0033391(chromatoid body);GO:0034587(piRNA metabolic process);GO:0043046(DNA methylation involved in gamete generation);GO:0046872(metal ion binding);GO:0071546(pi-body)
Unigene5367_All	Unigene5367_All	WD repeat-containing protein 25 OS=Mus musculus GN=Wdr25 PE=2 SV=1	Aja-miR-125-5p	1	2	GO:0003674(molecular_function);GO:0005737(cytoplasm);GO:0005834(heterotrimeric G-protein complex);GO:0008150(biological_process);GO:0080008(Cul4-RING E3 ubiquitin ligase complex)	ko04141(Protein processing in endoplasmic reticulum)
Unigene8436_All	Unigene8436_All	Beta-sarcoglycan OS=Mesocricetus auratus GN=SGCB PE=2 SV=1	Aja-miR-125-5p	1	2	GO:0016012(sarcoglycan complex);GO:0061024(membrane organization)	ko05410(Hypertrophic cardiomyopathy );ko05412(Arrhythmogenic right ventricular cardiomyopathy );ko05414(Dilated cardiomyopathy );ko05416(Viral myocarditis)
Unigene8684_All	Unigene8684_All	Zinc finger protein 93 OS=Homo sapiens GN=ZNF93 PE=2 SV=4	Aja-miR-125-5p	1	2	GO:0003700(transcription factor activity, sequence-specific DNA binding);GO:0006355(regulation of transcription, DNA-templated)	ko04010(MAPK signaling pathway);ko04012(ErbB signaling pathway);ko04810(Regulation of actin cytoskeleton);ko04510(Focal adhesion)
Unigene8790_All	Unigene8790_All	-	Aja-miR-125-5p	1	2	GO:0016021(integral component of membrane)
Unigene8895_All	Unigene8895_All	-	Aja-miR-125-5p	1	2		ko03460(Fanconi anemia pathway)
Unigene8995_All	Unigene8995_All	Exonuclease 1 OS=Homo sapiens GN=EXO1 PE=1 SV=2	Aja-miR-125-5p	1	2	GO:0002455(humoral immune response mediated by circulating immunoglobulin);GO:0003677(DNA binding);GO:0003682(chromatin binding);GO:0005654(nucleoplasm);GO:0005737(cytoplasm);GO:0006298(mismatch repair);GO:0016446(somatic hypermutation of immunoglobulin genes);GO:0045145(single-stranded DNA 5'-3' exodeoxyribonuclease activity);GO:0045190(isotype switching);GO:0048256(flap endonuclease activity);G…	ko03430(Mismatch repair)
Unigene9860_All	Unigene9860_All	Protein O-mannosyl-transferase 2 OS=Mus musculus GN=Pomt2 PE=1 SV=1	Aja-miR-125-5p	1	2	GO:0000032(cell wall mannoprotein biosynthetic process);GO:0004169(dolichyl-phosphate-mannose-protein mannosyltransferase activity);GO:0007275(multicellular organism development);GO:0031502(dolichyl-phosphate-mannose-protein mannosyltransferase complex);GO:0044845(chain elongation of O-linked mannose residue);GO:1900101(regulation of endoplasmic reticulum unfolded protein response)	ko00514(Other types of O-glycan biosynthesis)
CL10111.Contig3_All	CL10111.Contig3_All	-	Aja-miR-153	1	2	GO:0005739(mitochondrion);GO:0008757(S-adenosylmethionine-dependent methyltransferase activity);GO:0032259(methylation)
CL10151.Contig1_All	CL10151.Contig1_All	Carbohydrate-responsive element-binding protein OS=Homo sapiens GN=MLXIPL PE=1 SV=1	Aja-miR-153	1	2	GO:0003700(transcription factor activity, sequence-specific DNA binding);GO:0005634(nucleus);GO:0006357(regulation of transcription from RNA polymerase II promoter)	ko04931(Insulin resistance)
CL10161.Contig2_All	CL10161.Contig2_All	Cyclin-T1 OS=Homo sapiens GN=CCNT1 PE=1 SV=1	Aja-miR-153	1	2	GO:0000307(cyclin-dependent protein kinase holoenzyme complex);GO:0005634(nucleus);GO:0016538(cyclin-dependent protein serine/threonine kinase regulator activity);GO:0045737(positive regulation of cyclin-dependent protein serine/threonine kinase activity);GO:0045944(positive regulation of transcription from RNA polymerase II promoter);GO:1901409(positive regulation of phosphorylation of RNA polym…	ko05202(Transcriptional misregulation in cancers)
CL10280.Contig2_All	CL10280.Contig2_All	Histone deacetylase 3 OS=Tetraodon nigroviridis GN=hdac3 PE=3 SV=1	Aja-miR-153	1	2	GO:0003714(transcription corepressor activity)	ko04919(Thyroid hormone signaling pathway);ko05203(Viral carcinogenesis);ko05034(Alcoholism)
CL10392.Contig2_All	CL10392.Contig2_All	Protein phosphatase 1 regulatory subunit 15B OS=Homo sapiens GN=PPP1R15B PE=1 SV=1	Aja-miR-153	1	2	GO:0000164(protein phosphatase type 1 complex);GO:0004722(protein serine/threonine phosphatase activity);GO:0006983(ER overload response);GO:0042542(response to hydrogen peroxide);GO:0070262(peptidyl-serine dephosphorylation)	ko04141(Protein processing in endoplasmic reticulum)
CL10409.Contig3_All	CL10409.Contig3_All	Non-canonical poly(A) RNA polymerase PAPD5 OS=Homo sapiens GN=PAPD5 PE=1 SV=2	Aja-miR-153	1	2	GO:0003677(DNA binding);GO:0003887(DNA-directed DNA polymerase activity);GO:0004652(polynucleotide adenylyltransferase activity);GO:0005575(cellular_component);GO:0005730(nucleolus);GO:0005737(cytoplasm);GO:0006364(rRNA processing);GO:0006397(mRNA processing);GO:0007067(mitotic nuclear division);GO:0044822(poly);GO:0046872(metal ion binding);GO:0051301(cell division);GO:0071044(histone mRNA catab…	ko03018(RNA degradation)
CL10437.Contig1_All	CL10437.Contig1_All	DNA replication factor Cdt1 OS=Xenopus laevis GN=cdt1 PE=1 SV=2	Aja-miR-153	1	2	GO:0005515(protein binding)
CL1059.Contig1_All	CL1059.Contig1_All	Protein SET OS=Drosophila melanogaster GN=Set PE=1 SV=2	Aja-miR-153	1	2	GO:0005634(nucleus);GO:0006334(nucleosome assembly);GO:0030332(cyclin binding)
CL10598.Contig2_All	CL10598.Contig2_All	Heterogeneous nuclear ribonucleoprotein A/B OS=Homo sapiens GN=HNRNPAB PE=1 SV=2	Aja-miR-153	1	2	GO:0000166(nucleotide binding);GO:0003676(nucleic acid binding);GO:0008150(biological_process)	ko04320(Dorso-ventral axis formation)
CL10752.Contig1_All	CL10752.Contig1_All	Protein FAM76A OS=Mus musculus GN=Fam76a PE=2 SV=1	Aja-miR-153	1	2	GO:0004175(endopeptidase activity);GO:0005634(nucleus);GO:0016926(protein desumoylation);GO:0016929(SUMO-specific protease activity)
CL10752.Contig2_All	CL10752.Contig2_All	Protein FAM76B OS=Mus musculus GN=Fam76b PE=1 SV=1	Aja-miR-153	1	2	GO:0004175(endopeptidase activity);GO:0005634(nucleus);GO:0016926(protein desumoylation);GO:0016929(SUMO-specific protease activity)
CL10896.Contig1_All	CL10896.Contig1_All	ELAV-like protein 4 OS=Homo sapiens GN=ELAVL4 PE=1 SV=2	Aja-miR-153	1	2	GO:0000166(nucleotide binding);GO:0003723(RNA binding)	ko04152(AMPK signaling pathway)
CL10896.Contig3_All	CL10896.Contig3_All	ELAV-like protein 2 OS=Homo sapiens GN=ELAVL2 PE=1 SV=2	Aja-miR-153	1	2	GO:0000166(nucleotide binding);GO:0044822(poly)	ko04152(AMPK signaling pathway)
CL1108.Contig3_All	CL1108.Contig3_All	DnaJ homolog subfamily C member 9 OS=Mus musculus GN=Dnajc9 PE=1 SV=2	Aja-miR-153	1	2	GO:0005615(extracellular space);GO:0005634(nucleus);GO:0005737(cytoplasm);GO:0005886(plasma membrane);GO:0031072(heat shock protein binding);GO:0032781(positive regulation of ATPase activity);GO:0035176(social behavior)	ko04141(Protein processing in endoplasmic reticulum)
CL11195.Contig1_All	CL11195.Contig1_All	Zinc finger MYND domain-containing protein 11 OS=Homo sapiens GN=ZMYND11 PE=1 SV=2	Aja-miR-153	1	2	GO:0000122(negative regulation of transcription from RNA polymerase II promoter);GO:0000977(RNA polymerase II regulatory region sequence-specific DNA binding);GO:0003682(chromatin binding);GO:0003712(transcription cofactor activity);GO:0005634(nucleus);GO:0042393(histone binding)	ko03022(Basal transcription factors)
CL11317.Contig1_All	CL11317.Contig1_All	Nucleolar protein 10 OS=Xenopus tropicalis GN=nol10 PE=2 SV=1	Aja-miR-153	1	2	GO:0005730(nucleolus);GO:0044822(poly)
CL114.Contig2_All	CL114.Contig2_All	Protein SDA1 homolog OS=Bos taurus GN=SDAD1 PE=2 SV=1	Aja-miR-153	1	2	GO:0000055(ribosomal large subunit export from nucleus);GO:0005730(nucleolus);GO:0030036(actin cytoskeleton organization);GO:0042273(ribosomal large subunit biogenesis)
CL11484.Contig2_All	CL11484.Contig2_All	Nuclear cap-binding protein subunit 3 OS=Gallus gallus GN=NCBP3 PE=2 SV=1	Aja-miR-153	1	2	GO:0000166(nucleotide binding);GO:0000340(RNA 7-methylguanosine cap binding);GO:0003729(mRNA binding);GO:0005634(nucleus);GO:0005737(cytoplasm);GO:0051607(defense response to virus)	ko04810(Regulation of actin cytoskeleton)
CL11647.Contig1_All	CL11647.Contig1_All	Protein phosphatase 1 regulatory subunit 12A OS=Danio rerio GN=ppp1r12a PE=2 SV=2	Aja-miR-153	1	2	GO:0001889(liver development);GO:0005737(cytoplasm);GO:0008360(regulation of cell shape);GO:0016020(membrane);GO:0016021(integral component of membrane);GO:0019208(phosphatase regulator activity);GO:0019901(protein kinase binding);GO:0021555(midbrain-hindbrain boundary morphogenesis);GO:0030018(Z disc);GO:0030155(regulation of cell adhesion);GO:0031672(A band);GO:0035507(regulation of myosin-ligh…	ko04810(Regulation of actin cytoskeleton);ko04510(Focal adhesion);ko04270(Vascular smooth muscle contraction)
CL11647.Contig2_All	CL11647.Contig2_All	Protein phosphatase 1 regulatory subunit 12A OS=Gallus gallus GN=PPP1R12A PE=1 SV=1	Aja-miR-153	1	2	GO:0007165(signal transduction);GO:0019208(phosphatase regulator activity);GO:0019901(protein kinase binding);GO:0030018(Z disc);GO:0030155(regulation of cell adhesion);GO:0031672(A band);GO:0035507(regulation of myosin-light-chain-phosphatase activity);GO:0071889(14-3-3 protein binding);GO:0072357(PTW/PP1 phosphatase complex)	ko04810(Regulation of actin cytoskeleton);ko04510(Focal adhesion);ko04270(Vascular smooth muscle contraction)
CL11661.Contig1_All	CL11661.Contig1_All	Fos-related antigen 2 OS=Mus musculus GN=Fosl2 PE=1 SV=2	Aja-miR-153	1	2	GO:0000978(RNA polymerase II core promoter proximal region sequence-specific DNA binding);GO:0000982(transcription factor activity, RNA polymerase II core promoter proximal region sequence-specific binding);GO:0005634(nucleus)	ko04214(Apoptosis - fly)
CL11713.Contig1_All	CL11713.Contig1_All	Leucine-rich repeat-containing protein 4 OS=Rattus norvegicus GN=Lrrc4 PE=1 SV=1	Aja-miR-153	1	2	GO:0005578(proteinaceous extracellular matrix);GO:0005615(extracellular space);GO:0008201(heparin binding);GO:0035385(Roundabout signaling pathway);GO:0048495(Roundabout binding);GO:0048846(axon extension involved in axon guidance);GO:0050770(regulation of axonogenesis)	ko04514(Cell adhesion molecules )
CL11778.Contig2_All	CL11778.Contig2_All	Golgi reassembly-stacking protein 2 OS=Homo sapiens GN=GORASP2 PE=1 SV=3	Aja-miR-153	1	2	GO:0000088(mitotic prophase);GO:0000139(Golgi membrane);GO:0005515(protein binding);GO:0005794(Golgi apparatus);GO:0006996(organelle organization);GO:0016020(membrane)
CL11840.Contig1_All	CL11840.Contig1_All	Solute carrier family 15 member 4 OS=Xenopus laevis GN=slc15a4 PE=2 SV=1	Aja-miR-153	1	2	GO:0005215(transporter activity);GO:0006857(oligopeptide transport);GO:0016021(integral component of membrane)	ko04974(Protein digestion and absorption)
CL12050.Contig2_All	CL12050.Contig2_All	RNA-binding Raly-like protein OS=Xenopus tropicalis GN=ralyl PE=2 SV=1	Aja-miR-153	1	2	GO:0005634(nucleus);GO:0044822(poly)	ko03040(Spliceosome)
CL12123.Contig2_All	CL12123.Contig2_All	Peroxisomal membrane protein 4 OS=Bos taurus GN=PXMP4 PE=2 SV=1	Aja-miR-153	1	2	GO:0005777(peroxisome);GO:0005778(peroxisomal membrane);GO:0016020(membrane);GO:0016021(integral component of membrane)	ko04146(Peroxisome)
CL12230.Contig2_All	CL12230.Contig2_All	Small ubiquitin-related modifier 3 OS=Mus musculus GN=Sumo3 PE=1 SV=1	Aja-miR-153	1	2	GO:0005634(nucleus);GO:0016925(protein sumoylation);GO:0031386(protein tag)	ko03013(RNA transport)
CL12249.Contig1_All	CL12249.Contig1_All	Hypoxia-inducible factor 1-alpha OS=Oncorhynchus mykiss GN=hif1a PE=2 SV=1	Aja-miR-153	1	2	GO:0004842(ubiquitin-protein transferase activity);GO:0005737(cytoplasm);GO:0009966(regulation of signal transduction)	ko04150(mTOR signaling pathway)
CL12377.Contig2_All	CL12377.Contig2_All	EH domain-binding protein 1 OS=Mus musculus GN=Ehbp1 PE=1 SV=3	Aja-miR-153	1	2	GO:0005737(cytoplasm);GO:0005886(plasma membrane)	ko04810(Regulation of actin cytoskeleton);ko04510(Focal adhesion);ko04520(Adherens junction);ko04530(Tight junction)
CL12430.Contig2_All	CL12430.Contig2_All	MTSS1-like protein OS=Mus musculus GN=Mtss1l PE=1 SV=1	Aja-miR-153	1	2	GO:0001726(ruffle);GO:0003779(actin binding);GO:0003785(actin monomer binding);GO:0005546(phosphatidylinositol-4,5-bisphosphate binding);GO:0005886(plasma membrane);GO:0007009(plasma membrane organization);GO:0030027(lamellipodium);GO:0030864(cortical actin cytoskeleton);GO:0048365(Rac GTPase binding);GO:0061024(membrane organization);GO:0097178(ruffle assembly);GO:0097581(lamellipodium organizat…
CL12443.Contig2_All	CL12443.Contig2_All	Pancreatic alpha-amylase OS=Rattus norvegicus GN=Amy2 PE=2 SV=2	Aja-miR-153	1	2	GO:0003824(catalytic activity);GO:0004556(alpha-amylase activity);GO:0005975(carbohydrate metabolic process);GO:0008152(metabolic process);GO:0016787(hydrolase activity);GO:0016798(hydrolase activity, acting on glycosyl bonds);GO:0043169(cation binding);GO:0071391(cellular response to estrogen stimulus)	ko00500(Starch and sucrose metabolism)
CL12487.Contig2_All	CL12487.Contig2_All	WD repeat domain phosphoinositide-interacting protein 3 OS=Danio rerio GN=wdr45b PE=2 SV=1	Aja-miR-153	1	2	GO:0000045(autophagosome assembly);GO:0000422(mitophagy);GO:0005829(cytosol);GO:0006497(protein lipidation);GO:0019898(extrinsic component of membrane);GO:0032266(phosphatidylinositol-3-phosphate binding);GO:0034045(pre-autophagosomal structure membrane);GO:0034497(protein localization to pre-autophagosomal structure);GO:0044804(nucleophagy);GO:0080025(phosphatidylinositol-3,5-bisphosphate bindin…
CL12561.Contig2_All	CL12561.Contig2_All	Hematopoietic prostaglandin D synthase OS=Homo sapiens GN=HPGDS PE=1 SV=3	Aja-miR-153	1	2	GO:0000287(magnesium ion binding);GO:0004364(glutathione transferase activity);GO:0004667(prostaglandin-D synthase activity);GO:0005509(calcium ion binding);GO:0005515(protein binding);GO:0005737(cytoplasm);GO:0005829(cytosol);GO:0006693(prostaglandin metabolic process);GO:0007165(signal transduction);GO:0007626(locomotory behavior);GO:0019371(cyclooxygenase pathway);GO:0042803(protein homodimeri…	ko00590(Arachidonic acid metabolism);ko00480(Glutathione metabolism);ko00980(Metabolism of xenobiotics by cytochrome P450);ko00982(Drug metabolism - cytochrome P450)
CL12747.Contig1_All	CL12747.Contig1_All	S-methylmethionine--homocysteine S-methyltransferase BHMT2 OS=Homo sapiens GN=BHMT2 PE=1 SV=1	Aja-miR-153	1	2	GO:0005829(cytosol);GO:0008898(S-adenosylmethionine-homocysteine S-methyltransferase activity);GO:0047150(betaine-homocysteine S-methyltransferase activity)	ko00260(Glycine,ko serine and threonine metabolism);ko00270(Cysteine and methionine metabolism)
CL12846.Contig16_All	CL12846.Contig16_All	Actin-related protein 3 OS=Mus musculus GN=Actr3 PE=1 SV=3	Aja-miR-153	1	2	GO:0000139(Golgi membrane);GO:0000166(nucleotide binding);GO:0002102(podosome);GO:0003779(actin binding);GO:0005200(structural constituent of cytoskeleton);GO:0005515(protein binding);GO:0005524(ATP binding);GO:0005737(cytoplasm);GO:0005856(cytoskeleton);GO:0005884(actin filament);GO:0005885(Arp2/3 protein complex);GO:0005903(brush border);GO:0005911(cell-cell junction);GO:0005925(focal adhesion)…	ko04145(Phagosome)
CL1330.Contig2_All	CL1330.Contig2_All	39S ribosomal protein L45, mitochondrial OS=Xenopus laevis GN=mrpl45 PE=2 SV=1	Aja-miR-153	1	2	GO:0005739(mitochondrion)
CL1387.Contig2_All	CL1387.Contig2_All	Protein FRG1 OS=Homo sapiens GN=FRG1 PE=1 SV=1	Aja-miR-153	1	2	GO:0005730(nucleolus);GO:0051015(actin filament binding);GO:0055120(striated muscle dense body);GO:0071013(catalytic step 2 spliceosome)
CL146.Contig1_All	CL146.Contig1_All	WD repeat-containing protein 26 OS=Xenopus tropicalis GN=wdr26 PE=2 SV=2	Aja-miR-153	1	2	GO:0005737(cytoplasm)	ko03040(Spliceosome)
CL1510.Contig3_All	CL1510.Contig3_All	Golgi integral membrane protein 4 OS=Homo sapiens GN=GOLIM4 PE=1 SV=1	Aja-miR-153	1	2	GO:0000139(Golgi membrane);GO:0005654(nucleoplasm);GO:0005794(Golgi apparatus);GO:0005796(Golgi lumen);GO:0005801(cis-Golgi network);GO:0006810(transport);GO:0010008(endosome membrane);GO:0016020(membrane);GO:0016021(integral component of membrane);GO:0030133(transport vesicle);GO:0030139(endocytic vesicle);GO:0032580(Golgi cisterna membrane)	ko04330(Notch signaling pathway);ko04320(Dorso-ventral axis formation)
CL1548.Contig1_All	CL1548.Contig1_All	Katanin p80 WD40 repeat-containing subunit B1 OS=Homo sapiens GN=KATNB1 PE=1 SV=1	Aja-miR-153	1	2	GO:0000922(spindle pole);GO:0005634(nucleus);GO:0005737(cytoplasm);GO:0005813(centrosome);GO:0005874(microtubule);GO:0005886(plasma membrane);GO:0006605(protein targeting);GO:0007026(negative regulation of microtubule depolymerization);GO:0007079(mitotic chromosome movement towards spindle pole);GO:0008017(microtubule binding);GO:0008352(katanin complex);GO:0008568(microtubule-severing ATPase act…	ko03022(Basal transcription factors)
CL1548.Contig2_All	CL1548.Contig2_All	Katanin p80 WD40 repeat-containing subunit B1 OS=Strongylocentrotus purpuratus GN=KATNB1 PE=1 SV=1	Aja-miR-153	1	2	GO:0000922(spindle pole);GO:0005515(protein binding);GO:0005634(nucleus);GO:0005737(cytoplasm);GO:0005813(centrosome);GO:0005874(microtubule);GO:0005886(plasma membrane);GO:0007026(negative regulation of microtubule depolymerization);GO:0007079(mitotic chromosome movement towards spindle pole);GO:0008017(microtubule binding);GO:0008352(katanin complex);GO:0008568(microtubule-severing ATPase activ…	ko03022(Basal transcription factors)
CL1585.Contig3_All	CL1585.Contig3_All	-	Aja-miR-153	1	2	GO:0005634(nucleus);GO:0006334(nucleosome assembly);GO:0033186(CAF-1 complex);GO:0042393(histone binding)
CL1692.Contig2_All	CL1692.Contig2_All	T-complex protein 1 subunit theta OS=Homo sapiens GN=CCT8 PE=1 SV=4	Aja-miR-153	1	2	GO:0005524(ATP binding);GO:0005737(cytoplasm);GO:0006457(protein folding);GO:0051082(unfolded protein binding)
CL1760.Contig2_All	CL1760.Contig2_All	26S protease regulatory subunit 6A OS=Homo sapiens GN=PSMC3 PE=1 SV=3	Aja-miR-153	1	2	GO:0008540(proteasome regulatory particle, base subcomplex);GO:0017025(TBP-class protein binding);GO:0030433(ER-associated ubiquitin-dependent protein catabolic process);GO:0031595(nuclear proteasome complex);GO:0031597(cytosolic proteasome complex);GO:0036402(proteasome-activating ATPase activity);GO:0045899(positive regulation of RNA polymerase II transcriptional preinitiation complex assembly)	ko03050(Proteasome)
CL1777.Contig3_All	CL1777.Contig3_All	Epidermal retinol dehydrogenase 2 OS=Mus musculus GN=Sdr16c5 PE=2 SV=1	Aja-miR-153	1	2	GO:0004745(retinol dehydrogenase activity);GO:0005783(endoplasmic reticulum);GO:0005789(endoplasmic reticulum membrane);GO:0016020(membrane);GO:0016021(integral component of membrane);GO:0016491(oxidoreductase activity);GO:0042572(retinol metabolic process);GO:0042574(retinal metabolic process);GO:0043616(keratinocyte proliferation);GO:0055114(oxidation-reduction process)	ko00830(Retinol metabolism)
CL1816.Contig4_All	CL1816.Contig4_All	Ras-like GTP-binding protein RHO OS=Aplysia californica GN=RHO PE=2 SV=1	Aja-miR-153	1	2	GO:0044319(wound healing, spreading of cells);GO:1902766(skeletal muscle satellite cell migration)	ko04310(Wnt signaling pathway);ko04350(TGF-beta signaling pathway);ko04144(Endocytosis)
CL1850.Contig1_All	CL1850.Contig1_All	Splicing factor 3A subunit 1 OS=Homo sapiens GN=SF3A1 PE=1 SV=1	Aja-miR-153	1	2	GO:0000381(regulation of alternative mRNA splicing, via spliceosome);GO:0000389(mRNA 3'-splice site recognition);GO:0003723(RNA binding);GO:0005686(U2 snRNP);GO:0006396(RNA processing);GO:0071004(U2-type prespliceosome);GO:0071013(catalytic step 2 spliceosome)	ko03040(Spliceosome)
CL1864.Contig2_All	CL1864.Contig2_All	Nucleolar protein 4 OS=Homo sapiens GN=NOL4 PE=1 SV=2	Aja-miR-153	1	2	GO:0005730(nucleolus)
CL190.Contig3_All	CL190.Contig3_All	Serine/threonine-protein phosphatase 1 regulatory subunit 10 OS=Xenopus laevis GN=ppp1r10 PE=2 SV=1	Aja-miR-153	1	2	GO:0003677(DNA binding);GO:0005634(nucleus);GO:0006351(transcription, DNA-templated);GO:0046872(metal ion binding)
CL1910.Contig2_All	CL1910.Contig2_All	Endoplasmic reticulum-Golgi intermediate compartment protein 1 OS=Xenopus laevis GN=ergic1 PE=2 SV=1	Aja-miR-153	1	2	GO:0000139(Golgi membrane);GO:0003674(molecular_function);GO:0005783(endoplasmic reticulum);GO:0005789(endoplasmic reticulum membrane);GO:0005794(Golgi apparatus);GO:0006810(transport);GO:0016020(membrane);GO:0016021(integral component of membrane);GO:0016192(vesicle-mediated transport);GO:0033116(endoplasmic reticulum-Golgi intermediate compartment membrane)
CL1927.Contig3_All	CL1927.Contig3_All	Sodium/potassium-transporting ATPase subunit alpha-3 OS=Homo sapiens GN=ATP1A3 PE=1 SV=3	Aja-miR-153	1	2	GO:0005391(sodium:potassium-exchanging ATPase activity);GO:0005887(integral component of plasma membrane);GO:0006883(cellular sodium ion homeostasis);GO:0010107(potassium ion import);GO:0015991(ATP hydrolysis coupled proton transport);GO:0030007(cellular potassium ion homeostasis);GO:0036376(sodium ion export from cell);GO:0043231(intracellular membrane-bounded organelle)	ko04260(Cardiac muscle contraction);ko04261(Adrenergic signaling in cardiomyocytes)
CL2037.Contig3_All	CL2037.Contig3_All	Double zinc ribbon and ankyrin repeat-containing protein 1 OS=Mus musculus GN=Dzank1 PE=1 SV=2	Aja-miR-153	1	2	GO:0003674(molecular_function);GO:0005575(cellular_component);GO:0008150(biological_process)
CL2179.Contig2_All	CL2179.Contig2_All	-	Aja-miR-153	1	2		ko00190(Oxidative phosphorylation);ko04145(Phagosome)
CL221.Contig3_All	CL221.Contig3_All	Alpha-actinin-1 OS=Bos taurus GN=ACTN1 PE=2 SV=1	Aja-miR-153	1	2	GO:0001725(stress fiber);GO:0005915(zonula adherens);GO:0005923(bicellular tight junction);GO:0005925(focal adhesion);GO:0016328(lateral plasma membrane);GO:0017166(vinculin binding);GO:0030027(lamellipodium);GO:0030486(smooth muscle dense body);GO:0031252(cell leading edge);GO:0042383(sarcolemma);GO:0042803(protein homodimerization activity);GO:0045214(sarcomere organization);GO:0048741(skeletal…	ko04810(Regulation of actin cytoskeleton);ko04510(Focal adhesion);ko04520(Adherens junction);ko04530(Tight junction);ko04670(Leucyte transendothelial migration);ko05203(Viral carcinogenesis);ko05322(Systemic lupus erythematosus);ko05412(Arrhythmogenic right ventricular cardiomyopathy );ko05146(Amoebiasis)
CL2220.Contig1_All	CL2220.Contig1_All	E3 ubiquitin-protein ligase UHRF1 OS=Xenopus tropicalis GN=uhrf1 PE=3 SV=2	Aja-miR-153	1	2	GO:0005720(nuclear heterochromatin);GO:0010216(maintenance of DNA methylation);GO:0016567(protein ubiquitination);GO:0061630(ubiquitin protein ligase activity);GO:0090308(regulation of methylation-dependent chromatin silencing)	ko00310(Lysine degradation)
CL2220.Contig2_All	CL2220.Contig2_All	E3 ubiquitin-protein ligase UHRF1 OS=Xenopus tropicalis GN=uhrf1 PE=3 SV=2	Aja-miR-153	1	2	GO:0005720(nuclear heterochromatin);GO:0010216(maintenance of DNA methylation);GO:0016567(protein ubiquitination);GO:0061630(ubiquitin protein ligase activity);GO:0090308(regulation of methylation-dependent chromatin silencing)	ko00310(Lysine degradation)
CL2281.Contig3_All	CL2281.Contig3_All	Septin-5 OS=Homo sapiens GN=SEPT5 PE=1 SV=1	Aja-miR-153	1	2	GO:0005525(GTP binding);GO:0008021(synaptic vesicle);GO:0017157(regulation of exocytosis)	ko05012(Parkinson's disease)
CL2283.Contig1_All	CL2283.Contig1_All	Beta-adaptin-like protein B OS=Arabidopsis thaliana GN=BETAB-AD PE=1 SV=1	Aja-miR-153	1	2	GO:0006886(intracellular protein transport);GO:0007368(determination of left/right symmetry);GO:0007507(heart development);GO:0008565(protein transporter activity);GO:0016192(vesicle-mediated transport);GO:0019901(protein kinase binding);GO:0030131(clathrin adaptor complex)	ko04142(Lysosome)
CL2303.Contig4_All	CL2303.Contig4_All	Cathepsin L OS=Sarcophaga peregrina PE=1 SV=1	Aja-miR-153	1	2	GO:0004197(cysteine-type endopeptidase activity);GO:0005615(extracellular space);GO:0005764(lysosome);GO:0051603(proteolysis involved in cellular protein catabolic process)	ko04145(Phagosome);ko04142(Lysosome)
CL2303.Contig5_All	CL2303.Contig5_All	Cathepsin L OS=Sarcophaga peregrina PE=1 SV=1	Aja-miR-153	1	2	GO:0004197(cysteine-type endopeptidase activity);GO:0005615(extracellular space);GO:0005764(lysosome);GO:0051603(proteolysis involved in cellular protein catabolic process)	ko04145(Phagosome);ko04142(Lysosome)
CL2358.Contig2_All	CL2358.Contig2_All	Agrin OS=Gallus gallus GN=AGRN PE=1 SV=3	Aja-miR-153	1	2	GO:0005509(calcium ion binding);GO:0005605(basal lamina);GO:0005737(cytoplasm);GO:0005886(plasma membrane);GO:0007213(G-protein coupled acetylcholine receptor signaling pathway);GO:0043113(receptor clustering);GO:0043236(laminin binding);GO:0070062(extracellular exosome)	ko04512(ECM-receptor interaction)
CL2406.Contig1_All	CL2406.Contig1_All	Secretory phospholipase A2 receptor OS=Bos taurus GN=PLA2R1 PE=1 SV=1	Aja-miR-153	1	2	GO:0016021(integral component of membrane)	ko04145(Phagosome)
CL2406.Contig2_All	CL2406.Contig2_All	C-type lectin 1 OS=Hydrophis hardwickii PE=2 SV=1	Aja-miR-153	1	2	GO:0005581(collagen trimer);GO:0030246(carbohydrate binding)	ko04145(Phagosome)
CL2406.Contig4_All	CL2406.Contig4_All	Secretory phospholipase A2 receptor OS=Bos taurus GN=PLA2R1 PE=1 SV=1	Aja-miR-153	1	2	GO:0016021(integral component of membrane)	ko04145(Phagosome)
CL2439.Contig2_All	CL2439.Contig2_All	Probable ATP-dependent RNA helicase DDX27 OS=Homo sapiens GN=DDX27 PE=1 SV=2	Aja-miR-153	1	2	GO:0004004(ATP-dependent RNA helicase activity);GO:0010501(RNA secondary structure unwinding)	ko03040(Spliceosome)
CL249.Contig1_All	CL249.Contig1_All	Bifunctional glutamate/proline--tRNA ligase OS=Mus musculus GN=Eprs PE=1 SV=4	Aja-miR-153	1	2	GO:0003723(RNA binding);GO:0004827(proline-tRNA ligase activity);GO:0005737(cytoplasm);GO:0006433(prolyl-tRNA aminoacylation)	ko00860(Porphyrin and chlorophyll metabolism);ko00970(Aminoacyl-tRNA biosynthesis)
CL2575.Contig2_All	CL2575.Contig2_All	RAD51-associated protein 1 OS=Mus musculus GN=Rad51ap1 PE=1 SV=2	Aja-miR-153	1	2	GO:0003690(double-stranded DNA binding);GO:0003697(single-stranded DNA binding);GO:0003723(RNA binding);GO:0005634(nucleus);GO:0006310(DNA recombination);GO:0010569(regulation of double-strand break repair via homologous recombination);GO:0071479(cellular response to ionizing radiation)
CL2660.Contig10_All	CL2660.Contig10_All	Phosphatidylinositol-binding clathrin assembly protein OS=Homo sapiens GN=PICALM PE=1 SV=2	Aja-miR-153	1	2	GO:0005545(1-phosphatidylinositol binding);GO:0005634(nucleus);GO:0008283(cell proliferation);GO:0010629(negative regulation of gene expression);GO:0016197(endosomal transport);GO:0030122(AP-2 adaptor complex);GO:0031623(receptor internalization);GO:0032050(clathrin heavy chain binding);GO:0032880(regulation of protein localization);GO:0035459(cargo loading into vesicle);GO:0035615(clathrin adapt…
CL2660.Contig11_All	CL2660.Contig11_All	Phosphatidylinositol-binding clathrin assembly protein OS=Homo sapiens GN=PICALM PE=1 SV=2	Aja-miR-153	1	2	GO:0005545(1-phosphatidylinositol binding);GO:0005634(nucleus);GO:0008283(cell proliferation);GO:0010629(negative regulation of gene expression);GO:0016197(endosomal transport);GO:0030122(AP-2 adaptor complex);GO:0031623(receptor internalization);GO:0032050(clathrin heavy chain binding);GO:0032880(regulation of protein localization);GO:0035459(cargo loading into vesicle);GO:0035615(clathrin adapt…
CL2660.Contig15_All	CL2660.Contig15_All	Phosphatidylinositol-binding clathrin assembly protein OS=Homo sapiens GN=PICALM PE=1 SV=2	Aja-miR-153	1	2	GO:0005545(1-phosphatidylinositol binding);GO:0005634(nucleus);GO:0008283(cell proliferation);GO:0010629(negative regulation of gene expression);GO:0016197(endosomal transport);GO:0030122(AP-2 adaptor complex);GO:0031623(receptor internalization);GO:0032050(clathrin heavy chain binding);GO:0032880(regulation of protein localization);GO:0035459(cargo loading into vesicle);GO:0035615(clathrin adapt…
CL2660.Contig16_All	CL2660.Contig16_All	Phosphatidylinositol-binding clathrin assembly protein OS=Homo sapiens GN=PICALM PE=1 SV=2	Aja-miR-153	1	2	GO:0005545(1-phosphatidylinositol binding);GO:0005634(nucleus);GO:0008283(cell proliferation);GO:0010629(negative regulation of gene expression);GO:0016197(endosomal transport);GO:0030122(AP-2 adaptor complex);GO:0031623(receptor internalization);GO:0032050(clathrin heavy chain binding);GO:0032880(regulation of protein localization);GO:0035459(cargo loading into vesicle);GO:0035615(clathrin adapt…
CL2660.Contig17_All	CL2660.Contig17_All	Phosphatidylinositol-binding clathrin assembly protein OS=Rattus norvegicus GN=Picalm PE=1 SV=1	Aja-miR-153	1	2	GO:0005545(1-phosphatidylinositol binding);GO:0005634(nucleus);GO:0008283(cell proliferation);GO:0010629(negative regulation of gene expression);GO:0016197(endosomal transport);GO:0030122(AP-2 adaptor complex);GO:0031623(receptor internalization);GO:0032050(clathrin heavy chain binding);GO:0032880(regulation of protein localization);GO:0035459(cargo loading into vesicle);GO:0035615(clathrin adapt…
CL2660.Contig18_All	CL2660.Contig18_All	Phosphatidylinositol-binding clathrin assembly protein OS=Homo sapiens GN=PICALM PE=1 SV=2	Aja-miR-153	1	2	GO:0005545(1-phosphatidylinositol binding);GO:0005634(nucleus);GO:0008283(cell proliferation);GO:0010629(negative regulation of gene expression);GO:0016197(endosomal transport);GO:0030122(AP-2 adaptor complex);GO:0031623(receptor internalization);GO:0032050(clathrin heavy chain binding);GO:0032880(regulation of protein localization);GO:0035459(cargo loading into vesicle);GO:0035615(clathrin adapt…
CL2660.Contig19_All	CL2660.Contig19_All	Phosphatidylinositol-binding clathrin assembly protein OS=Homo sapiens GN=PICALM PE=1 SV=2	Aja-miR-153	1	2	GO:0005545(1-phosphatidylinositol binding);GO:0005634(nucleus);GO:0008283(cell proliferation);GO:0010629(negative regulation of gene expression);GO:0016197(endosomal transport);GO:0030122(AP-2 adaptor complex);GO:0031623(receptor internalization);GO:0032050(clathrin heavy chain binding);GO:0032880(regulation of protein localization);GO:0035459(cargo loading into vesicle);GO:0035615(clathrin adapt…
CL2660.Contig20_All	CL2660.Contig20_All	Phosphatidylinositol-binding clathrin assembly protein OS=Homo sapiens GN=PICALM PE=1 SV=2	Aja-miR-153	1	2	GO:0005545(1-phosphatidylinositol binding);GO:0005634(nucleus);GO:0008283(cell proliferation);GO:0010629(negative regulation of gene expression);GO:0016197(endosomal transport);GO:0030122(AP-2 adaptor complex);GO:0031623(receptor internalization);GO:0032050(clathrin heavy chain binding);GO:0032880(regulation of protein localization);GO:0035459(cargo loading into vesicle);GO:0035615(clathrin adapt…
CL2660.Contig2_All	CL2660.Contig2_All	Phosphatidylinositol-binding clathrin assembly protein OS=Homo sapiens GN=PICALM PE=1 SV=2	Aja-miR-153	1	2	GO:0005545(1-phosphatidylinositol binding);GO:0005634(nucleus);GO:0008283(cell proliferation);GO:0010629(negative regulation of gene expression);GO:0016197(endosomal transport);GO:0030122(AP-2 adaptor complex);GO:0031623(receptor internalization);GO:0032050(clathrin heavy chain binding);GO:0032880(regulation of protein localization);GO:0035459(cargo loading into vesicle);GO:0035615(clathrin adapt…
CL2660.Contig3_All	CL2660.Contig3_All	Phosphatidylinositol-binding clathrin assembly protein OS=Rattus norvegicus GN=Picalm PE=1 SV=1	Aja-miR-153	1	2	GO:0005545(1-phosphatidylinositol binding);GO:0005634(nucleus);GO:0008283(cell proliferation);GO:0010629(negative regulation of gene expression);GO:0016197(endosomal transport);GO:0030122(AP-2 adaptor complex);GO:0031623(receptor internalization);GO:0032050(clathrin heavy chain binding);GO:0032880(regulation of protein localization);GO:0035459(cargo loading into vesicle);GO:0035615(clathrin adapt…
CL2660.Contig4_All	CL2660.Contig4_All	Phosphatidylinositol-binding clathrin assembly protein OS=Homo sapiens GN=PICALM PE=1 SV=2	Aja-miR-153	1	2	GO:0005545(1-phosphatidylinositol binding);GO:0005634(nucleus);GO:0008283(cell proliferation);GO:0010629(negative regulation of gene expression);GO:0016197(endosomal transport);GO:0030122(AP-2 adaptor complex);GO:0031623(receptor internalization);GO:0032050(clathrin heavy chain binding);GO:0032880(regulation of protein localization);GO:0035459(cargo loading into vesicle);GO:0035615(clathrin adapt…
CL2660.Contig6_All	CL2660.Contig6_All	Phosphatidylinositol-binding clathrin assembly protein OS=Homo sapiens GN=PICALM PE=1 SV=2	Aja-miR-153	1	2	GO:0005545(1-phosphatidylinositol binding);GO:0005634(nucleus);GO:0008283(cell proliferation);GO:0010629(negative regulation of gene expression);GO:0016197(endosomal transport);GO:0030122(AP-2 adaptor complex);GO:0031623(receptor internalization);GO:0032050(clathrin heavy chain binding);GO:0032880(regulation of protein localization);GO:0035459(cargo loading into vesicle);GO:0035615(clathrin adapt…
CL2660.Contig7_All	CL2660.Contig7_All	Phosphatidylinositol-binding clathrin assembly protein OS=Homo sapiens GN=PICALM PE=1 SV=2	Aja-miR-153	1	2	GO:0005545(1-phosphatidylinositol binding);GO:0005634(nucleus);GO:0008283(cell proliferation);GO:0010629(negative regulation of gene expression);GO:0016197(endosomal transport);GO:0030122(AP-2 adaptor complex);GO:0031623(receptor internalization);GO:0032050(clathrin heavy chain binding);GO:0032880(regulation of protein localization);GO:0035459(cargo loading into vesicle);GO:0035615(clathrin adapt…
CL2660.Contig8_All	CL2660.Contig8_All	Phosphatidylinositol-binding clathrin assembly protein OS=Homo sapiens GN=PICALM PE=1 SV=2	Aja-miR-153	1	2	GO:0005545(1-phosphatidylinositol binding);GO:0005634(nucleus);GO:0008283(cell proliferation);GO:0010629(negative regulation of gene expression);GO:0016197(endosomal transport);GO:0030122(AP-2 adaptor complex);GO:0031623(receptor internalization);GO:0032050(clathrin heavy chain binding);GO:0032880(regulation of protein localization);GO:0035459(cargo loading into vesicle);GO:0035615(clathrin adapt…
CL2660.Contig9_All	CL2660.Contig9_All	Phosphatidylinositol-binding clathrin assembly protein OS=Homo sapiens GN=PICALM PE=1 SV=2	Aja-miR-153	1	2	GO:0005545(1-phosphatidylinositol binding);GO:0005634(nucleus);GO:0008283(cell proliferation);GO:0010629(negative regulation of gene expression);GO:0016197(endosomal transport);GO:0030122(AP-2 adaptor complex);GO:0031623(receptor internalization);GO:0032050(clathrin heavy chain binding);GO:0032880(regulation of protein localization);GO:0035459(cargo loading into vesicle);GO:0035615(clathrin adapt…
CL269.Contig1_All	CL269.Contig1_All	-	Aja-miR-153	1	2	GO:0000118(histone deacetylase complex);GO:0000122(negative regulation of transcription from RNA polymerase II promoter);GO:0003714(transcription corepressor activity);GO:0008134(transcription factor binding);GO:0016922(ligand-dependent nuclear receptor binding)
CL269.Contig3_All	CL269.Contig3_All	Nuclear receptor corepressor 1 OS=Mus musculus GN=Ncor1 PE=1 SV=1	Aja-miR-153	1	2	GO:0000118(histone deacetylase complex);GO:0000122(negative regulation of transcription from RNA polymerase II promoter);GO:0003714(transcription corepressor activity);GO:0008134(transcription factor binding);GO:0016922(ligand-dependent nuclear receptor binding)	ko04919(Thyroid hormone signaling pathway);ko05202(Transcriptional misregulation in cancers)
CL2717.Contig2_All	CL2717.Contig2_All	Coatomer subunit alpha OS=Bos taurus GN=COPA PE=1 SV=1	Aja-miR-153	1	2	GO:0006886(intracellular protein transport);GO:0006888(ER to Golgi vesicle-mediated transport);GO:0006890(retrograde vesicle-mediated transport, Golgi to ER);GO:0006891(intra-Golgi vesicle-mediated transport);GO:0030126(COPI vesicle coat)	ko00565(Ether lipid metabolism)
CL2773.Contig1_All	CL2773.Contig1_All	Adenylate cyclase type 4 OS=Rattus norvegicus GN=Adcy4 PE=1 SV=1	Aja-miR-153	1	2	GO:0004016(adenylate cyclase activity);GO:0005886(plasma membrane);GO:0006171(cAMP biosynthetic process);GO:0007189(adenylate cyclase-activating G-protein coupled receptor signaling pathway);GO:0007193(adenylate cyclase-inhibiting G-protein coupled receptor signaling pathway);GO:0019933(cAMP-mediated signaling)	ko00230(Purine metabolism)
CL2827.Contig1_All	CL2827.Contig1_All	Charged multivesicular body protein 4b OS=Homo sapiens GN=CHMP4B PE=1 SV=1	Aja-miR-153	1	2	GO:0000815(ESCRT III complex);GO:0000920(cell separation after cytokinesis);GO:0005634(nucleus);GO:0006620(posttranslational protein targeting to membrane);GO:0006997(nucleus organization);GO:0007034(vacuolar transport);GO:0007080(mitotic metaphase plate congression);GO:0009898(cytoplasmic side of plasma membrane);GO:0010824(regulation of centrosome duplication);GO:0030117(membrane coat);GO:00304…	ko04144(Endocytosis)
CL2827.Contig2_All	CL2827.Contig2_All	Charged multivesicular body protein 4b OS=Homo sapiens GN=CHMP4B PE=1 SV=1	Aja-miR-153	1	2	GO:0000815(ESCRT III complex);GO:0000920(cell separation after cytokinesis);GO:0005634(nucleus);GO:0006620(posttranslational protein targeting to membrane);GO:0006997(nucleus organization);GO:0007034(vacuolar transport);GO:0007080(mitotic metaphase plate congression);GO:0009898(cytoplasmic side of plasma membrane);GO:0010824(regulation of centrosome duplication);GO:0030117(membrane coat);GO:00304…	ko04144(Endocytosis)
CL2850.Contig5_All	CL2850.Contig5_All	Ras-related GTP-binding protein C OS=Homo sapiens GN=RRAGC PE=1 SV=1	Aja-miR-153	1	2	GO:0003924(GTPase activity);GO:0005634(nucleus);GO:0005764(lysosome);GO:0009267(cellular response to starvation);GO:0010506(regulation of autophagy);GO:0032008(positive regulation of TOR signaling);GO:0034448(EGO complex);GO:0071230(cellular response to amino acid stimulus);GO:1990131(Gtr1-Gtr2 GTPase complex)	ko04150(mTOR signaling pathway)
CL2874.Contig1_All	CL2874.Contig1_All	Pre-mRNA-splicing factor CWC22 homolog OS=Xenopus laevis GN=cwc22 PE=2 SV=1	Aja-miR-153	1	2	GO:0000398(mRNA splicing, via spliceosome);GO:0003723(RNA binding);GO:0071006(U2-type catalytic step 1 spliceosome);GO:0071013(catalytic step 2 spliceosome)	ko03040(Spliceosome)
CL2881.Contig2_All	CL2881.Contig2_All	U1 small nuclear ribonucleoprotein A OS=Bos taurus GN=SNRPA PE=2 SV=1	Aja-miR-153	1	2	GO:0000398(mRNA splicing, via spliceosome);GO:0005685(U1 snRNP);GO:0030619(U1 snRNA binding);GO:0035614(snRNA stem-loop binding)	ko03040(Spliceosome)
CL2911.Contig1_All	CL2911.Contig1_All	-	Aja-miR-153	1	2	GO:0005737(cytoplasm);GO:0097153(cysteine-type endopeptidase activity involved in apoptotic process)	ko03040(Spliceosome);ko03013(RNA transport)
CL2954.Contig1_All	CL2954.Contig1_All	Paired amphipathic helix protein Sin3a OS=Mus musculus GN=Sin3a PE=1 SV=3	Aja-miR-153	1	2	GO:0000122(negative regulation of transcription from RNA polymerase II promoter);GO:0001106(RNA polymerase II transcription corepressor activity);GO:0004407(histone deacetylase activity);GO:0016575(histone deacetylation);GO:0016580(Sin3 complex)	ko04919(Thyroid hormone signaling pathway);ko05202(Transcriptional misregulation in cancers);ko05016(Huntington's disease)
CL2979.Contig1_All	CL2979.Contig1_All	Transcription factor BTF3 homolog 4 OS=Xenopus laevis GN=btf3l4 PE=2 SV=1	Aja-miR-153	1	2	GO:0005515(protein binding)	ko04214(Apoptosis - fly)
CL3056.Contig2_All	CL3056.Contig2_All	Ras-related protein Rab-35 OS=Homo sapiens GN=RAB35 PE=1 SV=1	Aja-miR-153	1	2	GO:0000139(Golgi membrane);GO:0005789(endoplasmic reticulum membrane);GO:0005886(plasma membrane);GO:0006888(ER to Golgi vesicle-mediated transport);GO:0010008(endosome membrane);GO:0032456(endocytic recycling)	ko04144(Endocytosis)
CL3135.Contig2_All	CL3135.Contig2_All	Cytoplasmic protein NCK2 OS=Homo sapiens GN=NCK2 PE=1 SV=2	Aja-miR-153	1	2	GO:0005086(ARF guanyl-nucleotide exchange factor activity);GO:0005802(trans-Golgi network);GO:0016192(vesicle-mediated transport)	ko04012(ErbB signaling pathway)
CL3139.Contig2_All	CL3139.Contig2_All	Ras-GEF domain-containing family member 1B-A OS=Danio rerio GN=rasgef1ba PE=2 SV=2	Aja-miR-153	1	2	GO:0005085(guanyl-nucleotide exchange factor activity);GO:0005088(Ras guanyl-nucleotide exchange factor activity);GO:0007264(small GTPase mediated signal transduction);GO:0043547(positive regulation of GTPase activity)	ko04010(MAPK signaling pathway)
CL324.Contig2_All	CL324.Contig2_All	2',5'-phosphodiesterase 12 OS=Mus musculus GN=Pde12 PE=1 SV=2	Aja-miR-153	1	2	GO:0005739(mitochondrion)	ko03018(RNA degradation)
CL324.Contig3_All	CL324.Contig3_All	2',5'-phosphodiesterase 12 OS=Mus musculus GN=Pde12 PE=1 SV=2	Aja-miR-153	1	2	GO:0005739(mitochondrion)	ko03018(RNA degradation)
CL3283.Contig4_All	CL3283.Contig4_All	-	Aja-miR-153	1	2	GO:0003674(molecular_function);GO:0008150(biological_process);GO:0016021(integral component of membrane)	ko04142(Lysosome)
CL3425.Contig1_All	CL3425.Contig1_All	Reelin OS=Mus musculus GN=Reln PE=1 SV=3	Aja-miR-153	1	2	GO:0005578(proteinaceous extracellular matrix);GO:0005615(extracellular space);GO:0005737(cytoplasm);GO:0005886(plasma membrane);GO:0007411(axon guidance);GO:0007616(long-term memory);GO:0008306(associative learning);GO:0010001(glial cell differentiation);GO:0014068(positive regulation of phosphatidylinositol 3-kinase signaling);GO:0016358(dendrite development);GO:0018108(peptidyl-tyrosine phosph…	ko04151(PI3K-Akt signaling pathway);ko04512(ECM-receptor interaction);ko04510(Focal adhesion)
CL3686.Contig2_All	CL3686.Contig2_All	Diacylglycerol kinase beta OS=Homo sapiens GN=DGKB PE=2 SV=2	Aja-miR-153	1	2	GO:0004143(diacylglycerol kinase activity);GO:0005509(calcium ion binding);GO:0005524(ATP binding);GO:0005622(intracellular);GO:0007205(protein kinase C-activating G-protein coupled receptor signaling pathway);GO:0016310(phosphorylation);GO:0035556(intracellular signal transduction)	ko00561(Glycerolipid metabolism);ko00564(Glycerophospholipid metabolism);ko04070(Phosphatidylinositol signaling system)
CL37.Contig1_All	CL37.Contig1_All	Transmembrane protease serine 2 OS=Mus musculus GN=Tmprss2 PE=2 SV=3	Aja-miR-153	1	2	GO:0003674(molecular_function);GO:0004252(serine-type endopeptidase activity);GO:0004930(G-protein coupled receptor activity);GO:0005615(extracellular space);GO:0006508(proteolysis);GO:0006956(complement activation);GO:0006957(complement activation, alternative pathway);GO:0007186(G-protein coupled receptor signaling pathway);GO:0016020(membrane);GO:0032496(response to lipopolysaccharide);GO:0070…	ko04610(Complement and coagulation cascades);ko05150(Staphylococcus aureus infection)
CL3700.Contig3_All	CL3700.Contig3_All	Fumarylacetoacetase OS=Homo sapiens GN=FAH PE=1 SV=2	Aja-miR-153	1	2	GO:0004334(fumarylacetoacetase activity);GO:0006527(arginine catabolic process);GO:0009072(aromatic amino acid family metabolic process);GO:0070062(extracellular exosome)	ko00350(Tyrosine metabolism)
CL3794.Contig3_All	CL3794.Contig3_All	1-phosphatidylinositol 4,5-bisphosphate phosphodiesterase gamma-1 OS=Homo sapiens GN=PLCG1 PE=1 SV=1	Aja-miR-153	1	2	GO:0004435(phosphatidylinositol phospholipase C activity);GO:0004871(signal transducer activity);GO:0005509(calcium ion binding);GO:0005622(intracellular);GO:0009395(phospholipid catabolic process);GO:0035556(intracellular signal transduction)	ko00562(Inositol phosphate metabolism);ko04070(Phosphatidylinositol signaling system);ko04933(AGE-RAGE signaling pathway in diabetic complications)
CL3829.Contig2_All	CL3829.Contig2_All	Protein SREK1IP1 OS=Xenopus tropicalis GN=srek1ip1 PE=2 SV=1	Aja-miR-153	1	2	GO:0003676(nucleic acid binding);GO:0008270(zinc ion binding)
CL3864.Contig2_All	CL3864.Contig2_All	V-type proton ATPase subunit C OS=Manduca sexta PE=2 SV=1	Aja-miR-153	1	2	GO:0006810(transport);GO:0006811(ion transport);GO:0015078(hydrogen ion transmembrane transporter activity);GO:0015991(ATP hydrolysis coupled proton transport);GO:0015992(proton transport);GO:0033180(proton-transporting V-type ATPase, V1 domain)	ko00190(Oxidative phosphorylation);ko04145(Phagosome)
CL3890.Contig3_All	CL3890.Contig3_All	Lysine--tRNA ligase OS=Cricetulus griseus GN=KARS PE=1 SV=1	Aja-miR-153	1	2	GO:0000166(nucleotide binding);GO:0003676(nucleic acid binding);GO:0004812(aminoacyl-tRNA ligase activity);GO:0004824(lysine-tRNA ligase activity);GO:0005524(ATP binding);GO:0005737(cytoplasm);GO:0006418(tRNA aminoacylation for protein translation);GO:0006430(lysyl-tRNA aminoacylation);GO:0016874(ligase activity)	ko00970(Aminoacyl-tRNA biosynthesis)
CL3909.Contig2_All	CL3909.Contig2_All	NADH dehydrogenase [ubiquinone] iron-sulfur protein 2, mitochondrial OS=Mus musculus GN=Ndufs2 PE=1 SV=1	Aja-miR-153	1	2	GO:0016491(oxidoreductase activity);GO:0016651(oxidoreductase activity, acting on NAD);GO:0048038(quinone binding);GO:0051287(NAD binding);GO:0055114(oxidation-reduction process)	ko00190(Oxidative phosphorylation)
CL3936.Contig1_All	CL3936.Contig1_All	Protein NDRG3 OS=Pongo abelii GN=NDRG3 PE=2 SV=1	Aja-miR-153	1	2	GO:0005737(cytoplasm);GO:0007165(signal transduction)
CL4018.Contig2_All	CL4018.Contig2_All	Peptidyl-prolyl cis-trans isomerase-like 2 OS=Homo sapiens GN=PPIL2 PE=1 SV=1	Aja-miR-153	1	2	GO:0000209(protein polyubiquitination);GO:0003755(peptidyl-prolyl cis-trans isomerase activity);GO:0005634(nucleus);GO:0034450(ubiquitin-ubiquitin ligase activity)	ko04120(Ubiquitin mediated proteolysis)
CL4050.Contig2_All	CL4050.Contig2_All	Protein TMED8 OS=Homo sapiens GN=TMED8 PE=1 SV=1	Aja-miR-153	1	2	GO:0006810(transport);GO:0016021(integral component of membrane)
CL4095.Contig2_All	CL4095.Contig2_All	Sphingosine-1-phosphate lyase 1 OS=Homo sapiens GN=SGPL1 PE=1 SV=3	Aja-miR-153	1	2	GO:0003824(catalytic activity);GO:0016829(lyase activity);GO:0016831(carboxy-lyase activity);GO:0019752(carboxylic acid metabolic process);GO:0030170(pyridoxal phosphate binding)	ko00600(Sphingolipid metabolism)
CL4100.Contig2_All	CL4100.Contig2_All	Arginine and glutamate-rich protein 1 OS=Xenopus tropicalis GN=arglu1 PE=2 SV=1	Aja-miR-153	1	2	GO:0005654(nucleoplasm);GO:0005739(mitochondrion)
CL4100.Contig3_All	CL4100.Contig3_All	Arginine and glutamate-rich protein 1 OS=Xenopus tropicalis GN=arglu1 PE=2 SV=1	Aja-miR-153	1	2	GO:0005654(nucleoplasm);GO:0005739(mitochondrion)
CL4103.Contig1_All	CL4103.Contig1_All	Na(+)/H(+) exchange regulatory cofactor NHE-RF2 OS=Oryctolagus cuniculus GN=SLC9A3R2 PE=1 SV=1	Aja-miR-153	1	2	GO:0005102(receptor binding);GO:0005886(plasma membrane);GO:0005925(focal adhesion);GO:0008013(beta-catenin binding);GO:0008022(protein C-terminus binding);GO:0012505(endomembrane system);GO:0019902(phosphatase binding);GO:0032947(protein complex scaffold);GO:0070062(extracellular exosome)	ko04960(Aldosterone-regulated sodium reabsorption)
CL4141.Contig3_All	CL4141.Contig3_All	Testin OS=Gallus gallus GN=TES PE=2 SV=1	Aja-miR-153	1	2	GO:0005634(nucleus);GO:0005737(cytoplasm);GO:0005886(plasma membrane);GO:0005925(focal adhesion);GO:0008270(zinc ion binding);GO:0008285(negative regulation of cell proliferation);GO:0043234(protein complex);GO:0044822(poly)	ko04310(Wnt signaling pathway)
CL4315.Contig2_All	CL4315.Contig2_All	-	Aja-miR-153	1	2	GO:0000166(nucleotide binding);GO:0003676(nucleic acid binding)
CL4315.Contig3_All	CL4315.Contig3_All	-	Aja-miR-153	1	2	GO:0000166(nucleotide binding);GO:0003676(nucleic acid binding)
CL4350.Contig1_All	CL4350.Contig1_All	Translocon-associated protein subunit gamma OS=Mus musculus GN=Ssr3 PE=1 SV=1	Aja-miR-153	1	2	GO:0006614(SRP-dependent cotranslational protein targeting to membrane);GO:0016020(membrane);GO:0016021(integral component of membrane)	ko04141(Protein processing in endoplasmic reticulum)
CL4350.Contig2_All	CL4350.Contig2_All	Translocon-associated protein subunit gamma OS=Mus musculus GN=Ssr3 PE=1 SV=1	Aja-miR-153	1	2	GO:0006614(SRP-dependent cotranslational protein targeting to membrane);GO:0016020(membrane);GO:0016021(integral component of membrane)	ko04141(Protein processing in endoplasmic reticulum)
CL4350.Contig3_All	CL4350.Contig3_All	Translocon-associated protein subunit gamma OS=Mus musculus GN=Ssr3 PE=1 SV=1	Aja-miR-153	1	2	GO:0006614(SRP-dependent cotranslational protein targeting to membrane);GO:0016020(membrane);GO:0016021(integral component of membrane)	ko04141(Protein processing in endoplasmic reticulum)
CL4368.Contig2_All	CL4368.Contig2_All	TFIIH basal transcription factor complex helicase XPB subunit OS=Homo sapiens GN=ERCC3 PE=1 SV=1	Aja-miR-153	1	2	GO:0000439(core TFIIH complex);GO:0000717(nucleotide-excision repair, DNA duplex unwinding);GO:0001666(response to hypoxia);GO:0003677(DNA binding);GO:0003684(damaged DNA binding);GO:0004003(ATP-dependent DNA helicase activity);GO:0004386(helicase activity);GO:0004672(protein kinase activity);GO:0005515(protein binding);GO:0005524(ATP binding);GO:0005525(GTP binding);GO:0005634(nucleus);GO:000565…	ko03022(Basal transcription factors);ko03420(Nucleotide excision repair)
CL440.Contig2_All	CL440.Contig2_All	Mediator of RNA polymerase II transcription subunit 8 OS=Anopheles gambiae GN=MED8 PE=3 SV=2	Aja-miR-153	1	2	GO:0001104(RNA polymerase II transcription cofactor activity);GO:0006357(regulation of transcription from RNA polymerase II promoter);GO:0006366(transcription from RNA polymerase II promoter);GO:0006367(transcription initiation from RNA polymerase II promoter);GO:0016592(mediator complex);GO:0051726(regulation of cell cycle)	ko05168(Herpes simplex infection)
CL4433.Contig2_All	CL4433.Contig2_All	TSC22 domain family protein 1 OS=Rattus norvegicus GN=Tsc22d1 PE=2 SV=1	Aja-miR-153	1	2	GO:0003700(transcription factor activity, sequence-specific DNA binding);GO:0005634(nucleus);GO:0005737(cytoplasm);GO:0006355(regulation of transcription, DNA-templated)
CL4441.Contig1_All	CL4441.Contig1_All	Retinoic acid receptor alpha OS=Gallus gallus GN=RARA PE=2 SV=1	Aja-miR-153	1	2	GO:0003707(steroid hormone receptor activity);GO:0003708(retinoic acid receptor activity);GO:0005623(cell);GO:0005634(nucleus);GO:0006351(transcription, DNA-templated);GO:0006355(regulation of transcription, DNA-templated);GO:0008270(zinc ion binding);GO:0021575(hindbrain morphogenesis);GO:0032526(response to retinoic acid);GO:0043401(steroid hormone mediated signaling pathway);GO:0043565(sequenc…	ko05200(Pathways in cancer);ko05202(Transcriptional misregulation in cancers);ko05221(Acute myeloid leukemia)
CL4441.Contig2_All	CL4441.Contig2_All	Retinoic acid receptor gamma OS=Xenopus laevis GN=rarg PE=2 SV=2	Aja-miR-153	1	2	GO:0003140(determination of left/right asymmetry in lateral mesoderm);GO:0003677(DNA binding);GO:0003700(transcription factor activity, sequence-specific DNA binding);GO:0003707(steroid hormone receptor activity);GO:0003708(retinoic acid receptor activity);GO:0005634(nucleus);GO:0006351(transcription, DNA-templated);GO:0006355(regulation of transcription, DNA-templated);GO:0008270(zinc ion bindin…	ko05200(Pathways in cancer);ko05222(Small cell lung cancer);ko05223(Non-small cell lung cancer)
CL4441.Contig3_All	CL4441.Contig3_All	Retinoic acid receptor alpha OS=Gallus gallus GN=RARA PE=2 SV=1	Aja-miR-153	1	2	GO:0003707(steroid hormone receptor activity);GO:0003708(retinoic acid receptor activity);GO:0005623(cell);GO:0005634(nucleus);GO:0006351(transcription, DNA-templated);GO:0006355(regulation of transcription, DNA-templated);GO:0008270(zinc ion binding);GO:0021575(hindbrain morphogenesis);GO:0032526(response to retinoic acid);GO:0043401(steroid hormone mediated signaling pathway);GO:0043565(sequenc…	ko05200(Pathways in cancer);ko05202(Transcriptional misregulation in cancers);ko05221(Acute myeloid leukemia)
CL4441.Contig4_All	CL4441.Contig4_All	Retinoic acid receptor gamma OS=Xenopus laevis GN=rarg PE=2 SV=2	Aja-miR-153	1	2	GO:0003140(determination of left/right asymmetry in lateral mesoderm);GO:0003677(DNA binding);GO:0003700(transcription factor activity, sequence-specific DNA binding);GO:0003707(steroid hormone receptor activity);GO:0003708(retinoic acid receptor activity);GO:0005634(nucleus);GO:0006351(transcription, DNA-templated);GO:0006355(regulation of transcription, DNA-templated);GO:0008270(zinc ion bindin…	ko05200(Pathways in cancer);ko05222(Small cell lung cancer);ko05223(Non-small cell lung cancer)
CL4457.Contig2_All	CL4457.Contig2_All	Endoplasmin homolog OS=Caenorhabditis elegans GN=enpl-1 PE=3 SV=1	Aja-miR-153	1	2	GO:0000166(nucleotide binding);GO:0005524(ATP binding);GO:0005783(endoplasmic reticulum);GO:0005788(endoplasmic reticulum lumen);GO:0006457(protein folding);GO:0006950(response to stress);GO:0051082(unfolded protein binding)	ko04141(Protein processing in endoplasmic reticulum);ko04621(NOD-like receptor signaling pathway)
CL4507.Contig1_All	CL4507.Contig1_All	Probable V-type proton ATPase subunit F OS=Caenorhabditis elegans GN=vha-9 PE=3 SV=1	Aja-miR-153	1	2	GO:0016020(membrane);GO:0042625(ATPase coupled ion transmembrane transporter activity)	ko00190(Oxidative phosphorylation);ko04145(Phagosome)
CL4550.Contig2_All	CL4550.Contig2_All	Carboxy-terminal domain RNA polymerase II polypeptide A small phosphatase 1 OS=Homo sapiens GN=CTDSP1 PE=1 SV=1	Aja-miR-153	1	2	GO:0004721(phosphoprotein phosphatase activity)
CL4600.Contig1_All	CL4600.Contig1_All	Spondin-1 OS=Mus musculus GN=Spon1 PE=1 SV=1	Aja-miR-153	1	2	GO:0005576(extracellular region)	ko04350(TGF-beta signaling pathway);ko04512(ECM-receptor interaction);ko04145(Phagosome)
CL4607.Contig1_All	CL4607.Contig1_All	Beta-arrestin-2 OS=Bos taurus GN=ARRB2 PE=1 SV=1	Aja-miR-153	1	2	GO:0002168(instar larval development);GO:0005515(protein binding);GO:0005737(cytoplasm);GO:0007369(gastrulation);GO:0031647(regulation of protein stability);GO:0035204(negative regulation of lamellocyte differentiation);GO:0035641(locomotory exploration behavior);GO:0042335(cuticle development);GO:0045746(negative regulation of Notch signaling pathway);GO:0045751(negative regulation of Toll signa…	ko04144(Endocytosis)
CL4607.Contig5_All	CL4607.Contig5_All	Beta-arrestin-1 OS=Homo sapiens GN=ARRB1 PE=1 SV=2	Aja-miR-153	1	2	GO:0000785(chromatin);GO:0002031(G-protein coupled receptor internalization);GO:0002092(positive regulation of receptor internalization);GO:0005096(GTPase activator activity);GO:0005159(insulin-like growth factor receptor binding);GO:0005654(nucleoplasm);GO:0005829(cytosol);GO:0006366(transcription from RNA polymerase II promoter);GO:0007602(phototransduction);GO:0008134(transcription factor bind…	ko04144(Endocytosis)
CL4669.Contig2_All	CL4669.Contig2_All	Gem-associated protein 2 OS=Homo sapiens GN=GEMIN2 PE=1 SV=1	Aja-miR-153	1	2	GO:0000245(spliceosomal complex assembly);GO:0000387(spliceosomal snRNP assembly);GO:0005681(spliceosomal complex)	ko03013(RNA transport)
CL468.Contig3_All	CL468.Contig3_All	Calcyclin-binding protein OS=Rattus norvegicus GN=Cacybp PE=1 SV=1	Aja-miR-153	1	2	GO:0005641(nuclear envelope lumen);GO:0005654(nucleoplasm);GO:0030877(beta-catenin destruction complex);GO:0042803(protein homodimerization activity);GO:0070062(extracellular exosome)	ko04310(Wnt signaling pathway)
CL4710.Contig3_All	CL4710.Contig3_All	Protein sidekick OS=Drosophila melanogaster GN=sdk PE=1 SV=2	Aja-miR-153	1	2	GO:0005887(integral component of plasma membrane);GO:0042675(compound eye cone cell differentiation);GO:0046533(negative regulation of photoreceptor cell differentiation);GO:0050931(pigment cell differentiation);GO:0098595(perivitelline space)	ko04931(Insulin resistance)
CL4837.Contig3_All	CL4837.Contig3_All	Proteasome subunit alpha type-3 OS=Homo sapiens GN=PSMA3 PE=1 SV=2	Aja-miR-153	1	2	GO:0000502(proteasome complex);GO:0004175(endopeptidase activity);GO:0004298(threonine-type endopeptidase activity);GO:0005634(nucleus);GO:0005737(cytoplasm);GO:0005839(proteasome core complex);GO:0006508(proteolysis);GO:0006511(ubiquitin-dependent protein catabolic process);GO:0008233(peptidase activity);GO:0016787(hydrolase activity);GO:0019773(proteasome core complex, alpha-subunit complex);GO…	ko03050(Proteasome)
CL4838.Contig2_All	CL4838.Contig2_All	Breast cancer metastasis-suppressor 1-like protein OS=Xenopus laevis GN=brms1l PE=2 SV=1	Aja-miR-153	1	2	GO:0000122(negative regulation of transcription from RNA polymerase II promoter);GO:0004407(histone deacetylase activity);GO:0016575(histone deacetylation);GO:0042826(histone deacetylase binding);GO:0070822(Sin3-type complex)
CL4844.Contig1_All	CL4844.Contig1_All	Forkhead box protein K2 OS=Mus musculus GN=Foxk2 PE=1 SV=3	Aja-miR-153	1	2	GO:0000981(RNA polymerase II transcription factor activity, sequence-specific DNA binding);GO:0005634(nucleus)	ko04068(FoxO signaling pathway)
CL4894.Contig3_All	CL4894.Contig3_All	Lymphoid-restricted membrane protein OS=Mus musculus GN=Lrmp PE=1 SV=1	Aja-miR-153	1	2	GO:0016021(integral component of membrane)
CL4959.Contig4_All	CL4959.Contig4_All	Gamma-aminobutyric acid receptor-associated protein OS=Bos taurus GN=GABARAP PE=3 SV=2	Aja-miR-153	1	2	GO:0000045(autophagosome assembly);GO:0000421(autophagosome membrane);GO:0000422(mitophagy);GO:0005829(cytosol);GO:0006995(cellular response to nitrogen starvation)	ko04068(FoxO signaling pathway);ko04140(Regulation of autophagy)
CL4972.Contig3_All	CL4972.Contig3_All	Sortilin-related receptor (Fragment) OS=Gallus gallus GN=SORL1 PE=2 SV=1	Aja-miR-153	1	2	GO:0000042(protein targeting to Golgi);GO:0001540(beta-amyloid binding);GO:0005615(extracellular space);GO:0005641(nuclear envelope lumen);GO:0005769(early endosome);GO:0005783(endoplasmic reticulum);GO:0005802(trans-Golgi network);GO:0006622(protein targeting to lysosome);GO:0006892(post-Golgi vesicle-mediated transport);GO:0014910(regulation of smooth muscle cell migration);GO:0016021(integral …	ko04340(Hedgehog signaling pathway)
CL4989.Contig2_All	CL4989.Contig2_All	Eukaryotic translation initiation factor 4 gamma 3 OS=Mus musculus GN=Eif4g3 PE=1 SV=2	Aja-miR-153	1	2	GO:0003723(RNA binding);GO:0005575(cellular_component)	ko03013(RNA transport)
CL5100.Contig1_All	CL5100.Contig1_All	Splicing factor U2AF 35 kDa subunit OS=Bos taurus GN=U2AF1 PE=2 SV=1	Aja-miR-153	1	2	GO:0000166(nucleotide binding);GO:0000398(mRNA splicing, via spliceosome);GO:0003723(RNA binding);GO:0016607(nuclear speck);GO:0046872(metal ion binding);GO:0050733(RS domain binding);GO:0089701(U2AF)	ko03040(Spliceosome);ko05131(Shigellosis)
CL5100.Contig2_All	CL5100.Contig2_All	Splicing factor U2AF 35 kDa subunit OS=Bos taurus GN=U2AF1 PE=2 SV=1	Aja-miR-153	1	2	GO:0000166(nucleotide binding);GO:0000398(mRNA splicing, via spliceosome);GO:0003723(RNA binding);GO:0016607(nuclear speck);GO:0046872(metal ion binding);GO:0050733(RS domain binding);GO:0089701(U2AF)	ko03040(Spliceosome);ko05131(Shigellosis)
CL512.Contig2_All	CL512.Contig2_All	MAP kinase-activated protein kinase 2 OS=Homo sapiens GN=MAPKAPK2 PE=1 SV=1	Aja-miR-153	1	2	GO:0000165(MAPK cascade);GO:0004683(calmodulin-dependent protein kinase activity);GO:0004871(signal transducer activity);GO:0005516(calmodulin binding);GO:0005634(nucleus);GO:0005737(cytoplasm);GO:0006954(inflammatory response);GO:0009931(calcium-dependent protein serine/threonine kinase activity);GO:0018105(peptidyl-serine phosphorylation);GO:0035924(cellular response to vascular endothelial gro…	ko04010(MAPK signaling pathway);ko04370(VEGF signaling pathway)
CL512.Contig3_All	CL512.Contig3_All	MAP kinase-activated protein kinase 2 OS=Homo sapiens GN=MAPKAPK2 PE=1 SV=1	Aja-miR-153	1	2	GO:0000165(MAPK cascade);GO:0004683(calmodulin-dependent protein kinase activity);GO:0004871(signal transducer activity);GO:0005516(calmodulin binding);GO:0005634(nucleus);GO:0005737(cytoplasm);GO:0006954(inflammatory response);GO:0009931(calcium-dependent protein serine/threonine kinase activity);GO:0018105(peptidyl-serine phosphorylation);GO:0035924(cellular response to vascular endothelial gro…	ko04010(MAPK signaling pathway);ko04370(VEGF signaling pathway)
CL5272.Contig2_All	CL5272.Contig2_All	Transitional endoplasmic reticulum ATPase OS=Bos taurus GN=VCP PE=2 SV=1	Aja-miR-153	1	2	GO:0005515(protein binding);GO:0005524(ATP binding);GO:0016787(hydrolase activity)	ko04141(Protein processing in endoplasmic reticulum)
CL5351.Contig1_All	CL5351.Contig1_All	Diphosphoinositol polyphosphate phosphohydrolase 1 OS=Homo sapiens GN=NUDT3 PE=1 SV=1	Aja-miR-153	1	2	GO:0000287(magnesium ion binding);GO:0008486(diphosphoinositol-polyphosphate diphosphatase activity);GO:0070062(extracellular exosome);GO:0071544(diphosphoinositol polyphosphate catabolic process)	ko03010(Ribosome)
CL5404.Contig1_All	CL5404.Contig1_All	E3 ubiquitin-protein ligase HECTD1 OS=Homo sapiens GN=HECTD1 PE=1 SV=3	Aja-miR-153	1	2	GO:0004842(ubiquitin-protein transferase activity);GO:0005634(nucleus);GO:0005737(cytoplasm);GO:0042787(protein ubiquitination involved in ubiquitin-dependent protein catabolic process)	ko04120(Ubiquitin mediated proteolysis)
CL5510.Contig2_All	CL5510.Contig2_All	SNW domain-containing protein 1 OS=Homo sapiens GN=SNW1 PE=1 SV=1	Aja-miR-153	1	2	GO:0000122(negative regulation of transcription from RNA polymerase II promoter);GO:0000398(mRNA splicing, via spliceosome);GO:0000785(chromatin);GO:0003713(transcription coactivator activity);GO:0003714(transcription corepressor activity);GO:0005112(Notch binding);GO:0005515(protein binding);GO:0005634(nucleus);GO:0005654(nucleoplasm);GO:0005681(spliceosomal complex);GO:0005737(cytoplasm);GO:000…	ko03040(Spliceosome);ko04330(Notch signaling pathway)
CL5510.Contig3_All	CL5510.Contig3_All	SNW domain-containing protein 1 OS=Pongo abelii GN=SNW1 PE=2 SV=1	Aja-miR-153	1	2	GO:0000122(negative regulation of transcription from RNA polymerase II promoter);GO:0003713(transcription coactivator activity);GO:0003714(transcription corepressor activity);GO:0008024(cyclin/CDK positive transcription elongation factor complex);GO:0016363(nuclear matrix);GO:0030511(positive regulation of transforming growth factor beta receptor signaling pathway);GO:0035257(nuclear hormone rece…	ko03040(Spliceosome);ko04330(Notch signaling pathway)
CL5557.Contig1_All	CL5557.Contig1_All	Substance-K receptor OS=Homo sapiens GN=TACR2 PE=1 SV=3	Aja-miR-153	1	2	GO:0005887(integral component of plasma membrane);GO:0007200(phospholipase C-activating G-protein coupled receptor signaling pathway);GO:0007218(neuropeptide signaling pathway);GO:0008528(G-protein coupled peptide receptor activity)	ko04080(Neuroactive ligand-receptor interaction)
CL5586.Contig1_All	CL5586.Contig1_All	Catenin beta OS=Tripneustes gratilla PE=2 SV=1	Aja-miR-153	1	2	GO:0005634(nucleus);GO:0005737(cytoplasm);GO:0016342(catenin complex);GO:0019903(protein phosphatase binding);GO:0045294(alpha-catenin binding);GO:0045296(cadherin binding)	ko04310(Wnt signaling pathway)
CL5586.Contig3_All	CL5586.Contig3_All	Catenin beta OS=Tripneustes gratilla PE=2 SV=1	Aja-miR-153	1	2	GO:0005634(nucleus);GO:0005737(cytoplasm);GO:0016342(catenin complex);GO:0019903(protein phosphatase binding);GO:0045294(alpha-catenin binding);GO:0045296(cadherin binding)	ko04310(Wnt signaling pathway)
CL5650.Contig1_All	CL5650.Contig1_All	SUZ domain-containing protein 1 OS=Mus musculus GN=Szrd1 PE=1 SV=1	Aja-miR-153	1	2	GO:0003674(molecular_function);GO:0005575(cellular_component);GO:0008150(biological_process)
CL571.Contig4_All	CL571.Contig4_All	E3 ubiquitin-protein ligase RNF31 OS=Homo sapiens GN=RNF31 PE=1 SV=1	Aja-miR-153	1	2	GO:0004842(ubiquitin-protein transferase activity);GO:0016567(protein ubiquitination);GO:0046872(metal ion binding);GO:0071797(LUBAC complex)
CL5711.Contig1_All	CL5711.Contig1_All	Protein kinase C-binding protein 1 OS=Homo sapiens GN=ZMYND8 PE=1 SV=2	Aja-miR-153	1	2	GO:0000977(RNA polymerase II regulatory region sequence-specific DNA binding);GO:0003682(chromatin binding);GO:0003712(transcription cofactor activity);GO:0005634(nucleus);GO:0006355(regulation of transcription, DNA-templated);GO:0008270(zinc ion binding);GO:0042393(histone binding);GO:0046872(metal ion binding)
CL5714.Contig1_All	CL5714.Contig1_All	Nipped-B-like protein OS=Homo sapiens GN=NIPBL PE=1 SV=2	Aja-miR-153	1	2	GO:0005515(protein binding);GO:0032116(SMC loading complex);GO:0034088(maintenance of mitotic sister chromatid cohesion)
CL5812.Contig2_All	CL5812.Contig2_All	Nodal modulator 2 OS=Homo sapiens GN=NOMO2 PE=1 SV=1	Aja-miR-153	1	2	GO:0030246(carbohydrate binding)
CL5883.Contig2_All	CL5883.Contig2_All	Signal peptidase complex subunit 3 OS=Bos taurus GN=SPCS3 PE=2 SV=1	Aja-miR-153	1	2	GO:0005787(signal peptidase complex);GO:0006465(signal peptide processing);GO:0008233(peptidase activity);GO:0016021(integral component of membrane)	ko03060(Protein export)
CL6103.Contig1_All	CL6103.Contig1_All	Eukaryotic peptide chain release factor GTP-binding subunit ERF3A OS=Homo sapiens GN=GSPT1 PE=1 SV=1	Aja-miR-153	1	2	GO:0002184(cytoplasmic translational termination);GO:0003747(translation release factor activity);GO:0003924(GTPase activity);GO:0018444(translation release factor complex)	ko03015(mRNA surveillance pathway)
CL6111.Contig1_All	CL6111.Contig1_All	Protein transport protein Sec31A OS=Danio rerio GN=sec31a PE=2 SV=1	Aja-miR-153	1	2	GO:0001889(liver development);GO:0005737(cytoplasm);GO:0005783(endoplasmic reticulum);GO:0005789(endoplasmic reticulum membrane);GO:0006810(transport);GO:0007029(endoplasmic reticulum organization);GO:0012507(ER to Golgi transport vesicle membrane);GO:0015031(protein transport);GO:0016020(membrane);GO:0016192(vesicle-mediated transport);GO:0030134(ER to Golgi transport vesicle);GO:0031410(cytopla…	ko04141(Protein processing in endoplasmic reticulum)
CL6167.Contig2_All	CL6167.Contig2_All	TBC1 domain family member 17 OS=Mus musculus GN=Tbc1d17 PE=1 SV=2	Aja-miR-153	1	2	GO:0005096(GTPase activator activity);GO:0005622(intracellular);GO:0006886(intracellular protein transport);GO:0012505(endomembrane system);GO:0017137(Rab GTPase binding);GO:0031338(regulation of vesicle fusion)	ko04931(Insulin resistance)
CL6416.Contig1_All	CL6416.Contig1_All	Proteasome subunit beta type-1-A OS=Carassius auratus GN=psmb1-A PE=2 SV=1	Aja-miR-153	1	2	GO:0005839(proteasome core complex)	ko03050(Proteasome)
CL6509.Contig2_All	CL6509.Contig2_All	Hematopoietically-expressed homeobox protein HHEX homolog OS=Patiria miniata GN=hhex PE=2 SV=1	Aja-miR-153	1	2	GO:0000122(negative regulation of transcription from RNA polymerase II promoter);GO:0000978(RNA polymerase II core promoter proximal region sequence-specific DNA binding);GO:0001078(transcriptional repressor activity, RNA polymerase II core promoter proximal region sequence-specific binding);GO:0001570(vasculogenesis);GO:0001701(in utero embryonic development);GO:0002573(myeloid leukocyte differe…	ko05202(Transcriptional misregulation in cancers);ko04950(Maturity onset diabetes of the young)
CL651.Contig1_All	CL651.Contig1_All	Histone-lysine N-methyltransferase ASH1L OS=Mus musculus GN=Ash1l PE=1 SV=3	Aja-miR-153	1	2	GO:0003677(DNA binding);GO:0003682(chromatin binding);GO:0005634(nucleus);GO:0008270(zinc ion binding);GO:0018024(histone-lysine N-methyltransferase activity);GO:0034968(histone lysine methylation)	ko00310(Lysine degradation)
CL6526.Contig1_All	CL6526.Contig1_All	Homeobox protein MOX-2 OS=Xenopus laevis GN=meox2 PE=2 SV=2	Aja-miR-153	1	2	GO:0003677(DNA binding);GO:0005634(nucleus);GO:0006355(regulation of transcription, DNA-templated);GO:0043565(sequence-specific DNA binding)	ko04950(Maturity onset diabetes of the young)
CL6526.Contig2_All	CL6526.Contig2_All	Homeobox protein MOX-2 OS=Xenopus laevis GN=meox2 PE=2 SV=2	Aja-miR-153	1	2	GO:0003677(DNA binding);GO:0005634(nucleus);GO:0006355(regulation of transcription, DNA-templated);GO:0043565(sequence-specific DNA binding)	ko04950(Maturity onset diabetes of the young)
CL6551.Contig2_All	CL6551.Contig2_All	Splicing factor, suppressor of white-apricot homolog OS=Homo sapiens GN=SFSWAP PE=1 SV=3	Aja-miR-153	1	2	GO:0000395(mRNA 5'-splice site recognition)	ko03040(Spliceosome)
CL6703.Contig3_All	CL6703.Contig3_All	Receptor-type tyrosine-protein phosphatase alpha OS=Homo sapiens GN=PTPRA PE=1 SV=2	Aja-miR-153	1	2	GO:0004725(protein tyrosine phosphatase activity);GO:0006468(protein phosphorylation);GO:0008286(insulin receptor signaling pathway);GO:0016021(integral component of membrane);GO:0035335(peptidyl-tyrosine dephosphorylation);GO:0043235(receptor complex);GO:0070062(extracellular exosome)	ko04514(Cell adhesion molecules );ko04520(Adherens junction);ko04910(Insulin signaling pathway);ko04931(Insulin resistance)
CL6786.Contig1_All	CL6786.Contig1_All	-	Aja-miR-153	1	2	GO:0032259(methylation);GO:0046539(histamine N-methyltransferase activity)	ko00340(Histidine metabolism)
CL6897.Contig1_All	CL6897.Contig1_All	Ribosome biogenesis protein NOC1 OS=Chaetomium thermophilum (strain DSM 1495 / CBS 144.50 / IMI 039719) GN=NOC1 PE=3 SV=2	Aja-miR-153	1	2	GO:0005634(nucleus)
CL7047.Contig2_All	CL7047.Contig2_All	Putative oxidoreductase GLYR1 OS=Bos taurus GN=GLYR1 PE=2 SV=1	Aja-miR-153	1	2	GO:0004616(phosphogluconate dehydrogenase );GO:0051287(NAD binding);GO:0055114(oxidation-reduction process)	ko00310(Lysine degradation)
CL7180.Contig1_All	CL7180.Contig1_All	Autophagy protein 5 OS=Bos taurus GN=ATG5 PE=2 SV=2	Aja-miR-153	1	2	GO:0000045(autophagosome assembly);GO:0000422(mitophagy);GO:0006501(C-terminal protein lipidation);GO:0006995(cellular response to nitrogen starvation);GO:0019776(Atg8 ligase activity);GO:0034045(pre-autophagosomal structure membrane);GO:0034274(Atg12-Atg5-Atg16 complex);GO:0044804(nucleophagy)	ko04140(Regulation of autophagy)
CL7243.Contig1_All	CL7243.Contig1_All	-	Aja-miR-153	1	2	GO:0005509(calcium ion binding);GO:0005604(basement membrane);GO:0005938(cell cortex);GO:0030054(cell junction);GO:0070062(extracellular exosome)
CL7243.Contig2_All	CL7243.Contig2_All	-	Aja-miR-153	1	2	GO:0005509(calcium ion binding);GO:0005604(basement membrane);GO:0005938(cell cortex);GO:0030054(cell junction);GO:0070062(extracellular exosome)
CL7364.Contig3_All	CL7364.Contig3_All	-	Aja-miR-153	1	2	GO:0003674(molecular_function);GO:0005575(cellular_component);GO:0008150(biological_process)
CL7368.Contig1_All	CL7368.Contig1_All	Histone-lysine N-methyltransferase SUV39H2 OS=Xenopus tropicalis GN=suv39h2 PE=2 SV=2	Aja-miR-153	1	2	GO:0000122(negative regulation of transcription from RNA polymerase II promoter);GO:0000785(chromatin);GO:0000976(transcription regulatory region sequence-specific DNA binding);GO:0000977(RNA polymerase II regulatory region sequence-specific DNA binding);GO:0003674(molecular_function);GO:0003682(chromatin binding);GO:0005575(cellular_component);GO:0005634(nucleus);GO:0005694(chromosome);GO:000572…	ko00310(Lysine degradation)
CL7393.Contig1_All	CL7393.Contig1_All	WD repeat-containing protein WRAP73 OS=Homo sapiens GN=WRAP73 PE=1 SV=1	Aja-miR-153	1	2	GO:0005575(cellular_component)
CL7528.Contig2_All	CL7528.Contig2_All	Sodium-coupled monocarboxylate transporter 2 OS=Mus musculus GN=Slc5a12 PE=1 SV=1	Aja-miR-153	1	2	GO:0005887(integral component of plasma membrane);GO:0008523(sodium-dependent multivitamin transmembrane transporter activity);GO:0015878(biotin transport);GO:0015887(pantothenate transmembrane transport)	ko04918(Thyroid hormone synthesis)
CL7636.Contig2_All	CL7636.Contig2_All	Exocyst complex component 5 OS=Rattus norvegicus GN=Exoc5 PE=1 SV=1	Aja-miR-153	1	2	GO:0001822(kidney development);GO:0003674(molecular_function);GO:0005737(cytoplasm);GO:0006887(exocytosis);GO:0007368(determination of left/right symmetry);GO:0032402(melanosome transport);GO:0042384(cilium assembly);GO:0042461(photoreceptor cell development);GO:0045494(photoreceptor cell maintenance);GO:0048278(vesicle docking);GO:0048793(pronephros development);GO:0060041(retina development in …
CL7724.Contig2_All	CL7724.Contig2_All	-	Aja-miR-153	1	2	GO:0000462(maturation of SSU-rRNA from tricistronic rRNA transcript );GO:0005730(nucleolus);GO:0032040(small-subunit processome);GO:0070181(small ribosomal subunit rRNA binding)
CL7725.Contig1_All	CL7725.Contig1_All	RING finger protein 17 OS=Homo sapiens GN=RNF17 PE=1 SV=3	Aja-miR-153	1	2	GO:0005634(nucleus);GO:0005737(cytoplasm);GO:0007275(multicellular organism development);GO:0007286(spermatid development);GO:0008270(zinc ion binding);GO:0042803(protein homodimerization activity)
CL7970.Contig2_All	CL7970.Contig2_All	Synaptogyrin-1 OS=Homo sapiens GN=SYNGR1 PE=1 SV=2	Aja-miR-153	1	2	GO:0030672(synaptic vesicle membrane);GO:0031594(neuromuscular junction)
CL8046.Contig2_All	CL8046.Contig2_All	Non-specific lipid-transfer protein OS=Rattus norvegicus GN=Scp2 PE=1 SV=3	Aja-miR-153	1	2	GO:0006694(steroid biosynthetic process);GO:0015248(sterol transporter activity);GO:0015914(phospholipid transport);GO:0030301(cholesterol transport);GO:0032385(positive regulation of intracellular cholesterol transport);GO:0032934(sterol binding)	ko04146(Peroxisome)
CL8103.Contig3_All	CL8103.Contig3_All	Coatomer subunit gamma-2 OS=Danio rerio GN=copg2 PE=2 SV=2	Aja-miR-153	1	2	GO:0005198(structural molecule activity);GO:0005737(cytoplasm);GO:0005794(Golgi apparatus);GO:0006810(transport);GO:0006886(intracellular protein transport);GO:0015031(protein transport);GO:0016020(membrane);GO:0016192(vesicle-mediated transport);GO:0030117(membrane coat);GO:0030126(COPI vesicle coat);GO:0031410(cytoplasmic vesicle)
CL8122.Contig2_All	CL8122.Contig2_All	Bromodomain adjacent to zinc finger domain protein 2B OS=Homo sapiens GN=BAZ2B PE=1 SV=3	Aja-miR-153	1	2	GO:0003677(DNA binding);GO:0005634(nucleus);GO:0008270(zinc ion binding)	ko04330(Notch signaling pathway)
CL8195.Contig1_All	CL8195.Contig1_All	Dynein regulatory complex protein 1 OS=Xenopus laevis GN=drc1 PE=2 SV=1	Aja-miR-153	1	2	GO:0005930(axoneme);GO:0060285(cilium-dependent cell motility);GO:0070286(axonemal dynein complex assembly);GO:0071973(bacterial-type flagellum-dependent cell motility)	ko04530(Tight junction)
CL8285.Contig1_All	CL8285.Contig1_All	Coiled-coil domain-containing protein 102A OS=Xenopus laevis GN=ccdc102a PE=2 SV=1	Aja-miR-153	1	2	GO:0000776(kinetochore);GO:0005634(nucleus);GO:0005643(nuclear pore);GO:0006913(nucleocytoplasmic transport);GO:0007094(mitotic spindle assembly checkpoint);GO:0044774(mitotic DNA integrity checkpoint);GO:0090268(activation of mitotic cell cycle spindle assembly checkpoint);GO:1901925(negative regulation of protein import into nucleus during spindle assembly checkpoint)	ko03013(RNA transport)
CL8429.Contig1_All	CL8429.Contig1_All	Cofilin OS=Ustilago maydis (strain 521 / FGSC 9021) GN=COF1 PE=3 SV=1	Aja-miR-153	1	2	GO:0003779(actin binding);GO:0015629(actin cytoskeleton);GO:0016363(nuclear matrix);GO:0030042(actin filament depolymerization);GO:0030479(actin cortical patch);GO:0032153(cell division site);GO:0051286(cell tip);GO:1903477(mitotic contractile ring actin filament bundle assembly)	ko04810(Regulation of actin cytoskeleton)
CL8554.Contig2_All	CL8554.Contig2_All	28S ribosomal protein S7, mitochondrial OS=Gallus gallus GN=MRPS7 PE=2 SV=2	Aja-miR-153	1	2	GO:0000028(ribosomal small subunit assembly);GO:0003729(mRNA binding);GO:0003735(structural constituent of ribosome);GO:0005763(mitochondrial small ribosomal subunit);GO:0006412(translation);GO:0019843(rRNA binding)	ko03010(Ribosome)
CL8554.Contig3_All	CL8554.Contig3_All	Casein kinase I isoform delta-B OS=Danio rerio GN=csnk1db PE=2 SV=1	Aja-miR-153	1	2	GO:0004674(protein serine/threonine kinase activity);GO:0005634(nucleus);GO:0005737(cytoplasm);GO:0006897(endocytosis);GO:0008360(regulation of cell shape);GO:0016055(Wnt signaling pathway);GO:0018105(peptidyl-serine phosphorylation)	ko04340(Hedgehog signaling pathway)
CL857.Contig1_All	CL857.Contig1_All	Importin subunit alpha-1 OS=Mus musculus GN=Kpna2 PE=1 SV=2	Aja-miR-153	1	2	GO:0005643(nuclear pore);GO:0005654(nucleoplasm);GO:0005829(cytosol);GO:0006607(NLS-bearing protein import into nucleus);GO:0008139(nuclear localization sequence binding);GO:0008565(protein transporter activity)	ko05164(Influenza A)
CL8589.Contig1_All	CL8589.Contig1_All	GTP:AMP phosphotransferase AK3, mitochondrial OS=Bos taurus GN=AK3 PE=1 SV=3	Aja-miR-153	1	2	GO:0004017(adenylate kinase activity);GO:0005524(ATP binding);GO:0005525(GTP binding);GO:0005759(mitochondrial matrix);GO:0006172(ADP biosynthetic process);GO:0046033(AMP metabolic process);GO:0046039(GTP metabolic process);GO:0046041(ITP metabolic process);GO:0046051(UTP metabolic process);GO:0046899(nucleoside triphosphate adenylate kinase activity);GO:0046939(nucleotide phosphorylation)	ko00230(Purine metabolism)
CL8868.Contig1_All	CL8868.Contig1_All	Homeobox protein six1b OS=Danio rerio GN=six1b PE=1 SV=1	Aja-miR-153	1	2	GO:0003677(DNA binding);GO:0005634(nucleus);GO:0006355(regulation of transcription, DNA-templated);GO:0043565(sequence-specific DNA binding);GO:0048793(pronephros development)	ko05202(Transcriptional misregulation in cancers)
CL8878.Contig2_All	CL8878.Contig2_All	Spermatogenesis-associated serine-rich protein 2 OS=Mus musculus GN=Spats2 PE=1 SV=1	Aja-miR-153	1	2	GO:0005737(cytoplasm)
CL8898.Contig2_All	CL8898.Contig2_All	Importin subunit alpha-3 OS=Mus musculus GN=Kpna4 PE=1 SV=1	Aja-miR-153	1	2	GO:0005643(nuclear pore);GO:0005654(nucleoplasm);GO:0005829(cytosol);GO:0006607(NLS-bearing protein import into nucleus);GO:0008139(nuclear localization sequence binding);GO:0008565(protein transporter activity)	ko05164(Influenza A)
CL8995.Contig2_All	CL8995.Contig2_All	DNA repair protein complementing XP-G cells homolog OS=Xenopus laevis GN=ercc5 PE=2 SV=1	Aja-miR-153	1	2	GO:0003697(single-stranded DNA binding);GO:0004519(endonuclease activity);GO:0005634(nucleus);GO:0006289(nucleotide-excision repair);GO:0090305(nucleic acid phosphodiester bond hydrolysis)	ko03420(Nucleotide excision repair)
CL9032.Contig3_All	CL9032.Contig3_All	WD40 repeat-containing protein SMU1 OS=Gallus gallus GN=SMU1 PE=2 SV=1	Aja-miR-153	1	2	GO:0005634(nucleus);GO:0005737(cytoplasm)	ko00565(Ether lipid metabolism)
CL909.Contig4_All	CL909.Contig4_All	Serine/threonine-protein kinase mTOR OS=Rattus norvegicus GN=Mtor PE=1 SV=1	Aja-miR-153	1	2	GO:0000166(nucleotide binding);GO:0004674(protein serine/threonine kinase activity);GO:0005524(ATP binding);GO:0005634(nucleus);GO:0006281(DNA repair);GO:0016301(kinase activity);GO:0016310(phosphorylation);GO:0016740(transferase activity);GO:0043588(skin development);GO:0044877(macromolecular complex binding);GO:0048565(digestive tract development)	ko04012(ErbB signaling pathway);ko04630(Jak-STAT signaling pathway);ko04150(mTOR signaling pathway);ko04910(Insulin signaling pathway);ko04920(Adipocytokine signaling pathway);ko04931(Insulin resistance)
CL9136.Contig2_All	CL9136.Contig2_All	Histone-lysine N-methyltransferase SETD2 OS=Homo sapiens GN=SETD2 PE=1 SV=3	Aja-miR-153	1	2	GO:0001525(angiogenesis);GO:0001763(morphogenesis of a branching structure);GO:0001843(neural tube closure);GO:0005634(nucleus);GO:0005694(chromosome);GO:0006298(mismatch repair);GO:0006355(regulation of transcription, DNA-templated);GO:0006368(transcription elongation from RNA polymerase II promoter);GO:0010793(regulation of mRNA export from nucleus);GO:0030900(forebrain development);GO:0034728(…	ko00310(Lysine degradation)
CL9186.Contig3_All	CL9186.Contig3_All	Bifunctional UDP-N-acetylglucosamine 2-epimerase/N-acetylmannosamine kinase OS=Homo sapiens GN=GNE PE=1 SV=1	Aja-miR-153	1	2	GO:0004553(hydrolase activity, hydrolyzing O-glycosyl compounds);GO:0006047(UDP-N-acetylglucosamine metabolic process)	ko00520(Amino sugar and nucleotide sugar metabolism)
CL9195.Contig1_All	CL9195.Contig1_All	Sialidase-1 OS=Mus musculus GN=Neu1 PE=1 SV=1	Aja-miR-153	1	2	GO:0004308(exo-alpha-sialidase activity);GO:0005764(lysosome);GO:0006689(ganglioside catabolic process);GO:0009313(oligosaccharide catabolic process);GO:0016020(membrane)	ko00600(Sphingolipid metabolism);ko00511(Other glycan degradation);ko04142(Lysosome)
CL9227.Contig1_All	CL9227.Contig1_All	Mitochondrial import inner membrane translocase subunit Tim13-B OS=Xenopus laevis GN=timm13-b PE=3 SV=1	Aja-miR-153	1	2	GO:0005730(nucleolus);GO:0005739(mitochondrion);GO:0015031(protein transport);GO:0046872(metal ion binding)
CL9244.Contig2_All	CL9244.Contig2_All	Bromodomain and WD repeat-containing protein 3 OS=Mus musculus GN=Brwd3 PE=1 SV=1	Aja-miR-153	1	2	GO:0005634(nucleus);GO:0006357(regulation of transcription from RNA polymerase II promoter);GO:0007010(cytoskeleton organization);GO:0008360(regulation of cell shape)	ko04120(Ubiquitin mediated proteolysis)
CL938.Contig2_All	CL938.Contig2_All	Programmed cell death protein 5 OS=Bos taurus GN=PDCD5 PE=2 SV=3	Aja-miR-153	1	2	GO:0003677(DNA binding);GO:0008150(biological_process)
CL9462.Contig2_All	CL9462.Contig2_All	Cation-independent mannose-6-phosphate receptor OS=Homo sapiens GN=IGF2R PE=1 SV=3	Aja-miR-153	1	2	GO:0005802(trans-Golgi network)	ko04144(Endocytosis);ko04142(Lysosome)
CL9594.Contig2_All	CL9594.Contig2_All	-	Aja-miR-153	1	2	GO:0005680(anaphase-promoting complex);GO:0019903(protein phosphatase binding);GO:0030071(regulation of mitotic metaphase/anaphase transition);GO:0031145(anaphase-promoting complex-dependent catabolic process);GO:0070979(protein K11-linked ubiquitination)	ko04120(Ubiquitin mediated proteolysis)
CL9679.Contig1_All	CL9679.Contig1_All	Triosephosphate isomerase OS=Homo sapiens GN=TPI1 PE=1 SV=3	Aja-miR-153	1	2	GO:0004807(triose-phosphate isomerase activity);GO:0005829(cytosol);GO:0006094(gluconeogenesis);GO:0006096(glycolytic process);GO:0019563(glycerol catabolic process);GO:0046166(glyceraldehyde-3-phosphate biosynthetic process)	ko01200(Carbon metabolism);ko01230(Biosynthesis of amino acids);ko00010(Glycolysis / Gluconeogenesis);ko00051(Fructose and mannose metabolism);ko00562(Inositol phosphate metabolism)
CL9683.Contig1_All	CL9683.Contig1_All	Early growth response protein 1 OS=Bos taurus GN=EGR1 PE=2 SV=1	Aja-miR-153	1	2	GO:0003677(DNA binding);GO:0005634(nucleus);GO:0005737(cytoplasm);GO:0006351(transcription, DNA-templated);GO:0006355(regulation of transcription, DNA-templated);GO:0046872(metal ion binding);GO:0071504(cellular response to heparin);GO:0071506(cellular response to mycophenolic acid);GO:0072110(glomerular mesangial cell proliferation);GO:0072303(positive regulation of glomerular metanephric mesang…	ko04933(AGE-RAGE signaling pathway in diabetic complications)
CL9690.Contig1_All	CL9690.Contig1_All	Beta-1,4-galactosyltransferase 6 OS=Homo sapiens GN=B4GALT6 PE=1 SV=1	Aja-miR-153	1	2	GO:0005975(carbohydrate metabolic process);GO:0016757(transferase activity, transferring glycosyl groups);GO:0070062(extracellular exosome)	ko00600(Sphingolipid metabolism)
CL9776.Contig2_All	CL9776.Contig2_All	Clathrin interactor 1 OS=Bos taurus GN=CLINT1 PE=2 SV=1	Aja-miR-153	1	2	GO:0003674(molecular_function);GO:0005634(nucleus);GO:0005737(cytoplasm);GO:0005769(early endosome);GO:0005794(Golgi apparatus);GO:0005802(trans-Golgi network);GO:0007269(neurotransmitter secretion);GO:0008283(cell proliferation);GO:0019233(sensory perception of pain);GO:0030177(positive regulation of Wnt signaling pathway);GO:0048477(oogenesis);GO:0048488(synaptic vesicle endocytosis)	ko03460(Fanconi anemia pathway)
CL9780.Contig2_All	CL9780.Contig2_All	LDLR chaperone MESD OS=Mus musculus GN=Mesdc2 PE=1 SV=1	Aja-miR-153	1	2	GO:0005515(protein binding);GO:0005783(endoplasmic reticulum);GO:0005886(plasma membrane);GO:0006457(protein folding);GO:0007498(mesoderm development);GO:0016055(Wnt signaling pathway);GO:0034394(protein localization to cell surface);GO:0050750(low-density lipoprotein particle receptor binding)
CL9792.Contig2_All	CL9792.Contig2_All	Cleavage and polyadenylation specificity factor subunit 5 OS=Xenopus laevis GN=cpsf5 PE=2 SV=1	Aja-miR-153	1	2	GO:0003729(mRNA binding);GO:0005849(mRNA cleavage factor complex);GO:0006378(mRNA polyadenylation);GO:0006397(mRNA processing);GO:0017091(AU-rich element binding);GO:0042382(paraspeckles)	ko03015(mRNA surveillance pathway)
CL9859.Contig1_All	CL9859.Contig1_All	Probable ATP-dependent RNA helicase DDX4 OS=Bos taurus GN=DDX4 PE=2 SV=1	Aja-miR-153	1	2	GO:0004004(ATP-dependent RNA helicase activity);GO:0010501(RNA secondary structure unwinding);GO:0043186(P granule);GO:0048471(perinuclear region of cytoplasm)	ko04622(RIG-I-like receptor signaling pathway);ko05203(Viral carcinogenesis);ko05161(Hepatitis B)
CL9859.Contig2_All	CL9859.Contig2_All	Probable ATP-dependent RNA helicase DDX4 OS=Bos taurus GN=DDX4 PE=2 SV=1	Aja-miR-153	1	2	GO:0004004(ATP-dependent RNA helicase activity);GO:0010501(RNA secondary structure unwinding);GO:0043186(P granule);GO:0048471(perinuclear region of cytoplasm)	ko04622(RIG-I-like receptor signaling pathway);ko05203(Viral carcinogenesis);ko05161(Hepatitis B)
Unigene10156_All	Unigene10156_All	UPF0769 protein C21orf59 homolog OS=Danio rerio PE=2 SV=1	Aja-miR-153	1	2	GO:0048858(cell projection morphogenesis)
Unigene1037_All	Unigene1037_All	Aqualysin-1 OS=Thermus aquaticus GN=pstI PE=1 SV=2	Aja-miR-153	1	2	GO:0004252(serine-type endopeptidase activity)
Unigene11008_All	Unigene11008_All	Non-specific lipid-transfer protein OS=Homo sapiens GN=SCP2 PE=1 SV=2	Aja-miR-153	1	2	GO:0006694(steroid biosynthetic process);GO:0015248(sterol transporter activity);GO:0015914(phospholipid transport);GO:0030301(cholesterol transport);GO:0032385(positive regulation of intracellular cholesterol transport);GO:0032934(sterol binding)	ko04146(Peroxisome)
Unigene11551_All	Unigene11551_All	Gastrula zinc finger protein XlCGF57.1 (Fragment) OS=Xenopus laevis PE=3 SV=1	Aja-miR-153	1	2	GO:0003676(nucleic acid binding);GO:0046872(metal ion binding)
Unigene11568_All	Unigene11568_All	Shootin-1 OS=Danio rerio GN=shtn1 PE=2 SV=2	Aja-miR-153	1	2	GO:0005737(cytoplasm);GO:0005856(cytoskeleton);GO:0005875(microtubule associated complex);GO:0006930(substrate-dependent cell migration, cell extension);GO:0007265(Ras protein signal transduction);GO:0007275(multicellular organism development);GO:0007409(axonogenesis);GO:0015630(microtubule cytoskeleton);GO:0030027(lamellipodium);GO:0030175(filopodium);GO:0030424(axon);GO:0030426(growth cone);GO:…	ko04144(Endocytosis);ko04145(Phagosome);ko05152(Tuberculosis)
Unigene11748_All	Unigene11748_All	Thrombospondin type-1 domain-containing protein 4 OS=Homo sapiens GN=THSD4 PE=2 SV=2	Aja-miR-153	1	2	GO:0001527(microfibril);GO:0004222(metalloendopeptidase activity);GO:0006508(proteolysis);GO:0048251(elastic fiber assembly);GO:0070062(extracellular exosome)
Unigene11838_All	Unigene11838_All	Endoribonuclease LACTB2 OS=Xenopus laevis GN=lactb2 PE=2 SV=1	Aja-miR-153	1	2	GO:0003923(GPI-anchor transamidase activity);GO:0005575(cellular_component);GO:0016787(hydrolase activity);GO:0046872(metal ion binding);GO:0052770(coenzyme F390-A hydrolase activity);GO:0052771(coenzyme F390-G hydrolase activity)	ko00620(Pyruvate metabolism)
Unigene11887_All	Unigene11887_All	-	Aja-miR-153	1	2	GO:0009986(cell surface);GO:0016477(cell migration)
Unigene11989_All	Unigene11989_All	Complement C1q and tumor necrosis factor-related protein 9A OS=Homo sapiens GN=C1QTNF9 PE=1 SV=1	Aja-miR-153	1	2	GO:0005578(proteinaceous extracellular matrix);GO:0005581(collagen trimer);GO:0005938(cell cortex)	ko04974(Protein digestion and absorption)
Unigene12004_All	Unigene12004_All	Proteasomal ATPase-associated factor 1 OS=Gallus gallus GN=PAAF1 PE=2 SV=1	Aja-miR-153	1	2	GO:0000502(proteasome complex)	ko04120(Ubiquitin mediated proteolysis)
Unigene12018_All	Unigene12018_All	Telomerase protein component 1 OS=Homo sapiens GN=TEP1 PE=1 SV=2	Aja-miR-153	1	2	GO:0000722(telomere maintenance via recombination);GO:0003720(telomerase activity);GO:0005697(telomerase holoenzyme complex);GO:0016363(nuclear matrix)
Unigene12097_All	Unigene12097_All	CDC42 small effector protein 2 OS=Rattus norvegicus GN=Cdc42se2 PE=3 SV=2	Aja-miR-153	1	2	GO:0005198(structural molecule activity);GO:0005886(plasma membrane);GO:0007165(signal transduction)
Unigene12100_All	Unigene12100_All	-	Aja-miR-153	1	2	GO:0002020(protease binding);GO:0005578(proteinaceous extracellular matrix);GO:0005615(extracellular space);GO:0008191(metalloendopeptidase inhibitor activity);GO:0010033(response to organic substance);GO:0043086(negative regulation of catalytic activity);GO:0051045(negative regulation of membrane protein ectodomain proteolysis)
Unigene12128_All	Unigene12128_All	Origin recognition complex subunit 4 OS=Cricetulus griseus GN=ORC4 PE=2 SV=1	Aja-miR-153	1	2	GO:0003688(DNA replication origin binding);GO:0005664(nuclear origin of replication recognition complex);GO:0006270(DNA replication initiation)	ko04110(Cell cycle)
Unigene12348_All	Unigene12348_All	Protein PET100 homolog, mitochondrial OS=Bos taurus GN=PET100 PE=3 SV=1	Aja-miR-153	1	2	GO:0005739(mitochondrion);GO:0033617(mitochondrial respiratory chain complex IV assembly)
Unigene1450_All	Unigene1450_All	Protein kinase C delta type OS=Mus musculus GN=Prkcd PE=1 SV=3	Aja-miR-153	1	2	GO:0004674(protein serine/threonine kinase activity);GO:0005622(intracellular);GO:0018105(peptidyl-serine phosphorylation);GO:0035556(intracellular signal transduction)	ko04530(Tight junction);ko04912(GnRH signaling pathway);ko04270(Vascular smooth muscle contraction);ko04931(Insulin resistance);ko04933(AGE-RAGE signaling pathway in diabetic complications)
Unigene145_All	Unigene145_All	Ubinuclein-2 OS=Bos taurus GN=UBN2 PE=3 SV=1	Aja-miR-153	1	2	GO:0005634(nucleus)
Unigene15143_All	Unigene15143_All	GA-binding protein alpha chain OS=Homo sapiens GN=GABPA PE=1 SV=1	Aja-miR-153	1	2	GO:0000981(RNA polymerase II transcription factor activity, sequence-specific DNA binding);GO:0005634(nucleus);GO:0006357(regulation of transcription from RNA polymerase II promoter);GO:0030154(cell differentiation)	ko04320(Dorso-ventral axis formation)
Unigene15153_All	Unigene15153_All	Tetratricopeptide repeat protein 17 OS=Danio rerio GN=ttc17 PE=3 SV=1	Aja-miR-153	1	2	GO:0005737(cytoplasm);GO:0005886(plasma membrane);GO:0015629(actin cytoskeleton);GO:0030041(actin filament polymerization);GO:0044782(cilium organization)
Unigene15456_All	Unigene15456_All	Probable protein phosphatase 2C T23F11.1 OS=Caenorhabditis elegans GN=ppm-2 PE=3 SV=2	Aja-miR-153	1	2	GO:0003824(catalytic activity);GO:0004721(phosphoprotein phosphatase activity);GO:0004722(protein serine/threonine phosphatase activity);GO:0006470(protein dephosphorylation);GO:0016787(hydrolase activity);GO:0046872(metal ion binding);GO:0048786(presynaptic active zone)	ko04010(MAPK signaling pathway)
Unigene15481_All	Unigene15481_All	Lon protease homolog, mitochondrial OS=Homo sapiens GN=LONP1 PE=1 SV=2	Aja-miR-153	1	2	GO:0004176(ATP-dependent peptidase activity);GO:0004252(serine-type endopeptidase activity);GO:0005524(ATP binding);GO:0005634(nucleus);GO:0005654(nucleoplasm);GO:0005737(cytoplasm);GO:0005739(mitochondrion);GO:0005759(mitochondrial matrix);GO:0006515(misfolded or incompletely synthesized protein catabolic process);GO:0034599(cellular response to oxidative stress);GO:0043565(sequence-specific DNA…	ko04141(Protein processing in endoplasmic reticulum)
Unigene15530_All	Unigene15530_All	Aurora kinase A-B OS=Xenopus laevis GN=aurka-b PE=2 SV=3	Aja-miR-153	1	2	GO:0000922(spindle pole);GO:0004672(protein kinase activity);GO:0004674(protein serine/threonine kinase activity);GO:0005737(cytoplasm);GO:0005813(centrosome);GO:0005876(spindle microtubule);GO:0008017(microtubule binding);GO:0018105(peptidyl-serine phosphorylation);GO:0019894(kinesin binding);GO:0046777(protein autophosphorylation);GO:0090307(mitotic spindle assembly)	ko04114(Oocyte meiosis);ko04914(Progesterone-mediated oocyte maturation)
Unigene15531_All	Unigene15531_All	m-AAA protease-interacting protein 1, mitochondrial OS=Rattus norvegicus GN=Maip1 PE=2 SV=1	Aja-miR-153	1	2	GO:0005739(mitochondrion)
Unigene15724_All	Unigene15724_All	Protein O-linked-mannose beta-1,2-N-acetylglucosaminyltransferase 1 OS=Mus musculus GN=Pomgnt1 PE=1 SV=1	Aja-miR-153	1	2	GO:0000009(alpha-1,6-mannosyltransferase activity);GO:0000026(alpha-1,2-mannosyltransferase activity);GO:0000030(mannosyltransferase activity);GO:0000033(alpha-1,3-mannosyltransferase activity);GO:0001962(alpha-1,3-galactosyltransferase activity);GO:0003980(UDP-glucose:glycoprotein glucosyltransferase activity);GO:0004376(glycolipid mannosyltransferase activity);GO:0004576(oligosaccharyl transfer…	ko00514(Other types of O-glycan biosynthesis)
Unigene16355_All	Unigene16355_All	Uncharacterized protein C20orf194 OS=Homo sapiens GN=C20orf194 PE=1 SV=1	Aja-miR-153	1	2	GO:0003674(molecular_function);GO:0005575(cellular_component);GO:0008150(biological_process)
Unigene16936_All	Unigene16936_All	MRG/MORF4L-binding protein OS=Homo sapiens GN=MRGBP PE=1 SV=1	Aja-miR-153	1	2	GO:0006357(regulation of transcription from RNA polymerase II promoter);GO:0016573(histone acetylation);GO:0035267(NuA4 histone acetyltransferase complex)
Unigene16969_All	Unigene16969_All	ATPase family AAA domain-containing protein 3-B OS=Xenopus laevis GN=atad3-b PE=2 SV=1	Aja-miR-153	1	2	GO:0005524(ATP binding);GO:0005743(mitochondrial inner membrane)
Unigene18504_All	Unigene18504_All	Probable serine/threonine-protein kinase DDB_G0277449 OS=Dictyostelium discoideum GN=DDB_G0277449 PE=3 SV=1	Aja-miR-153	1	2	GO:0005515(protein binding)
Unigene18515_All	Unigene18515_All	Dual specificity protein phosphatase 7 OS=Homo sapiens GN=DUSP7 PE=1 SV=4	Aja-miR-153	1	2	GO:0007179(transforming growth factor beta receptor signaling pathway);GO:0042127(regulation of cell proliferation);GO:0046330(positive regulation of JNK cascade)	ko04010(MAPK signaling pathway)
Unigene18547_All	Unigene18547_All	Pyruvate carboxylase, mitochondrial OS=Bos taurus GN=PC PE=2 SV=2	Aja-miR-153	1	2	GO:0003677(DNA binding);GO:0004075(biotin carboxylase activity);GO:0004736(pyruvate carboxylase activity);GO:0005524(ATP binding);GO:0005739(mitochondrion);GO:0005743(mitochondrial inner membrane);GO:0005759(mitochondrial matrix);GO:0006090(pyruvate metabolic process);GO:0006094(gluconeogenesis);GO:0006629(lipid metabolic process);GO:0009374(biotin binding);GO:0010629(negative regulation of gene …	ko01200(Carbon metabolism);ko01230(Biosynthesis of amino acids);ko00020(Citrate cycle );ko00620(Pyruvate metabolism)
Unigene1854_All	Unigene1854_All	4-aminobutyrate aminotransferase, mitochondrial OS=Sus scrofa GN=ABAT PE=1 SV=2	Aja-miR-153	1	2	GO:0003867(4-aminobutyrate transaminase activity);GO:0005739(mitochondrion);GO:0009450(gamma-aminobutyric acid catabolic process);GO:0030170(pyridoxal phosphate binding);GO:0042802(identical protein binding)	ko00640(Propanoate metabolism);ko00650(Butanoate metabolism);ko00250(Alanine,ko aspartate and glutamate metabolism);ko00280(Valine,ko leucine and isoleucine degradation);ko00410(beta-Alanine metabolism)
Unigene18648_All	Unigene18648_All	Threonine synthase-like 2 OS=Rattus norvegicus GN=Thnsl2 PE=2 SV=1	Aja-miR-153	1	2	GO:0004795(threonine synthase activity);GO:0005737(cytoplasm);GO:0009088(threonine biosynthetic process);GO:0030170(pyridoxal phosphate binding)
Unigene18660_All	Unigene18660_All	Kinase suppressor of Ras 2 OS=Homo sapiens GN=KSR2 PE=1 SV=2	Aja-miR-153	1	2	GO:0004672(protein kinase activity);GO:0005078(MAP-kinase scaffold activity);GO:0005524(ATP binding);GO:0005783(endoplasmic reticulum);GO:0006468(protein phosphorylation);GO:0008022(protein C-terminus binding);GO:0016020(membrane);GO:0035556(intracellular signal transduction);GO:0043234(protein complex);GO:0043410(positive regulation of MAPK cascade);GO:0046872(metal ion binding)	ko04014(Ras signaling pathway);ko05152(Tuberculosis)
Unigene18705_All	Unigene18705_All	TBC1 domain family member 23 OS=Pongo abelii GN=TBC1D23 PE=2 SV=1	Aja-miR-153	1	2	GO:0032680(regulation of tumor necrosis factor production);GO:0032755(positive regulation of interleukin-6 production);GO:0050727(regulation of inflammatory response)
Unigene18740_All	Unigene18740_All	Protein phosphatase 1 regulatory subunit 11 OS=Mus musculus GN=Ppp1r11 PE=1 SV=1	Aja-miR-153	1	2	GO:0000164(protein phosphatase type 1 complex);GO:0004865(protein serine/threonine phosphatase inhibitor activity);GO:0005634(nucleus);GO:0032515(negative regulation of phosphoprotein phosphatase activity)
Unigene18753_All	Unigene18753_All	Methyltransferase-like protein 9 OS=Gallus gallus GN=METTL9 PE=2 SV=1	Aja-miR-153	1	2	GO:0005575(cellular_component)
Unigene18803_All	Unigene18803_All	Heterogeneous nuclear ribonucleoprotein Q OS=Mus musculus GN=Syncrip PE=1 SV=2	Aja-miR-153	1	2	GO:0000166(nucleotide binding);GO:0001649(osteoblast differentiation);GO:0003676(nucleic acid binding);GO:0003723(RNA binding);GO:0005634(nucleus);GO:0005681(spliceosomal complex);GO:0005737(cytoplasm);GO:0005783(endoplasmic reticulum);GO:0006397(mRNA processing);GO:0008143(poly);GO:0008380(RNA splicing);GO:0016020(membrane);GO:0017148(negative regulation of translation);GO:0030529(intracellular …	ko03013(RNA transport);ko03015(mRNA surveillance pathway);ko03018(RNA degradation)
Unigene18807_All	Unigene18807_All	Multidrug resistance-associated protein 5 OS=Mus musculus GN=Abcc5 PE=1 SV=2	Aja-miR-153	1	2	GO:0000166(nucleotide binding);GO:0005524(ATP binding);GO:0006810(transport);GO:0008514(organic anion transmembrane transporter activity);GO:0015711(organic anion transport);GO:0016020(membrane);GO:0016021(integral component of membrane);GO:0016887(ATPase activity);GO:0042626(ATPase activity, coupled to transmembrane movement of substances);GO:0048471(perinuclear region of cytoplasm);GO:0055085(t…	ko02010(ABC transporters)
Unigene18897_All	Unigene18897_All	Carbohydrate sulfotransferase 11 OS=Rattus norvegicus GN=Chst11 PE=1 SV=1	Aja-miR-153	1	2	GO:0008146(sulfotransferase activity);GO:0016021(integral component of membrane);GO:0016051(carbohydrate biosynthetic process)	ko00532(Glycosaminoglycan biosynthesis - chondroitin sulfate / dermatan sulfate)
Unigene188_All	Unigene188_All	Bone morphogenetic protein receptor type-2 OS=Homo sapiens GN=BMPR2 PE=1 SV=2	Aja-miR-153	1	2	GO:0030166(proteoglycan biosynthetic process);GO:0060350(endochondral bone morphogenesis);GO:0061036(positive regulation of cartilage development)	ko04350(TGF-beta signaling pathway)
Unigene19047_All	Unigene19047_All	DNA polymerase eta OS=Homo sapiens GN=POLH PE=1 SV=1	Aja-miR-153	1	2	GO:0003684(damaged DNA binding);GO:0005575(cellular_component);GO:0006281(DNA repair)	ko03460(Fanconi anemia pathway)
Unigene19051_All	Unigene19051_All	Polyglutamine-binding protein 1 OS=Rattus norvegicus GN=Pqbp1 PE=2 SV=1	Aja-miR-153	1	2	GO:0000380(alternative mRNA splicing, via spliceosome);GO:0005515(protein binding);GO:0005634(nucleus);GO:0005654(nucleoplasm);GO:0005737(cytoplasm);GO:0005813(centrosome);GO:0006351(transcription, DNA-templated);GO:0006355(regulation of transcription, DNA-templated);GO:0008022(protein C-terminus binding);GO:0010494(cytoplasmic stress granule);GO:0016607(nuclear speck);GO:0031175(neuron projectio…	ko03040(Spliceosome)
Unigene19146_All	Unigene19146_All	tRNA-splicing ligase RtcB homolog OS=Bos taurus GN=RTCB PE=2 SV=1	Aja-miR-153	1	2	GO:0001701(in utero embryonic development);GO:0001890(placenta development);GO:0003972(RNA ligase );GO:0005524(ATP binding);GO:0005634(nucleus);GO:0005635(nuclear envelope);GO:0005737(cytoplasm);GO:0005789(endoplasmic reticulum membrane);GO:0006388(tRNA splicing, via endonucleolytic cleavage and ligation);GO:0017166(vinculin binding);GO:0044822(poly);GO:0046872(metal ion binding);GO:0072669(tRNA-…
[truncated: 3,839 more rows]
